# Supplementary material for: Association of LRRK2 p.A419V with Parkinson’s Disease in East Asians and analysis of age at onset
Source: NPJ Parkinsons Dis. 2026 Feb 2;12:51. doi: 10.1038/s41531-026-01265-3 (PMC12913921; doi:10.1038/s41531-026-01265-3)
Supplement: Supplementary file 2 — Supplementary table [file 41531_2026_1265_MOESM2_ESM.xlsx]

## Sheet: Index
Supplementary Tables	Title
Supplementary Table 1	Demographics and clinical characteristics of cohorts under study
Supplementary Table 2	Percentage of variance (%) explained for each PC across different ancestries in GP2 cohort
Supplementary Table 3	Power Calculations by Ancestry for LRRK2 p.A419V Carrier Status in Cases and Controls
Supplementary Table 4	Hardy-Weinberg Equilibrium comparison in cases and controls
Supplementary Table 5	Multi-ancestry association of the LRRK2 p.A419V variant versus Parkinson's disease risk in the discovery phase
Supplementary Table 6	Multi-ancestry association of the LRRK2 p.A419V variant versus Parkinson's disease risk in the replication phase
Supplementary Table 7a	Admixture analysis for LRRK2 p.A419V carriers in EUR population
Supplementary Table 7b	Admixture analysis for non p.A419V carriers in EUR population
Supplementary Table 7c	Admixture analysis for LRRK2 p.A419V carriers in EAS population
Supplementary Table 7d	Admixture analysis for non p.A419V carriers in EAS population
Supplementary Table 8	Comparison of Age at Onset Between LRRK2 p.A419V and other LRRK2 Risk Variant Combinations in GP2 EAS Cohort
Supplementary Table 9	Linkage Disequilibrium estimates between p.A419V and other missense variants
Supplementary Table 10	LRRK2 Haplotype Analyses in the GP2 EAS population

## Sheet: Supplementary Table 1
Supplementary Table 1: Demographic and clinical characteristics of cohorts under study.
				Sex		Age		Age at onset (AAO)
Datasets	Ancestry	PD, n (%)	Control, n (%)	Male, n (%)	Female, n (%)	PD (Mean +- SD)	Control (Mean +- SD)	PD (mean +- SD)
GP2 25,699 cases; 13,652 controls	AAC	338 (29.01)	827 (70.99)	481 (41.29)	684 (58.71)	65.9 +- 11.55	64.94 +- 11.46	59.08 +- 12.49
	AFR	983 (37.09)	1667 (62.91)	1470 (55.47)	1180 (44.53)	63.97 +- 11.82	62.5 +- 16	57.18 +- 12.98
	AJ	1709 (67.47)	824 (32.53)	1553 (61.31)	980 (38.69)	70.26 +- 9.75	63.11 +- 11.47	62.45 +- 11.38
	AMR	2005 (58.4)	1428 (41.6)	1631 (47.51)	1802 (52.49)	62.83 +- 12.25	59.83 +- 8.45	52.41 +- 13.74
	CAH	644 (67.51)	310 (32.49)	500 (52.41)	454 (47.59)	61.51 +- 12.44	47.2 +- 19.33	55.57 +- 13.68
	CAS	661 (66.77)	329 (33.23)	452 (45.66)	538 (54.34)	61.13 +- 10.87	54.86 +- 6.13	52.76 +- 12.12
	EAS	3192 (57.3)	2379 (42.7)	3454 (62)	2117 (38)	64.26 +- 11.54	62.41 +- 11.13	53.5 +- 12.88
	EUR	15332 (73.63)	5492 (26.37)	12627 (60.64)	8197 (39.36)	67.27 +- 10.76	64.72 +- 12.51	58.94 +- 12.0
	MDE	481 (70.94)	197 (29.06)	417 (61.5)	261 (38.5)	64.07 +- 12.23	55.58 +- 8.84	53.35 +- 13.38
	SAS	354 (64.01)	199 (35.99)	358 (64.74)	195 (35.26)	60.57 +- 12.46	54.15 +- 17.43	52.92 +- 12.86
AMP-PD 2,835 cases; 2,251 controls	EUR	2251 (44.26)	2835 (55.74)	2803 (55.11)	2283 ( 44.89)	69.15 +- 13.01	64.09 +- 9.45	NA
UKB * 2,954 cases; 56,256 controls	AAC	3 (2.21)	133 (97.79)	56 (41.18)	80 (58.82)	73.67 +- 10.69	82.37 +- 3.45	68.33 +- 11.72
	AFR	19 (4.11)	443 (95.89)	218 (47.19)	244 (52.81)	74.05 +- 7.52	82.43 +- 3.23	67.05 +- 11.50
	AJ	33 (7.42)	412 (92.58)	217 (48.76)	228 (51.24)	77.45 +- 5.75	82.67 +- 3.14	68.39 +- 8.81
	AMR	2 (4)	48 (96)	26 (52.00)	24 (48.00)	68.00 +- 11.31	80.94 +- 4.82	62.50 +- 13.44
	CAH	9 (5.08)	168 (94.92)	71 (40.11)	106 (59.89)	78.33 +- 5.59	82.20 +- 3.38	68.11 +- 9.43
	CAS	7 (3.32)	204 (96.68)	124 (58.77)	87 (41.23)	73.57 +- 10.16	82.39 +- 3.16	67.86 +- 8.97
	EAS	3 (1.91)	154 (98.09)	61 (38.85)	96 (61.15)	80.00 +- 4.58	82.26 +- 3.13	73.33 +- 4.16
	EUR	2827 (4.98)	53963 (95.02)	28597 (50.36)	28193 (49.64)	77.07 +- 5.94	82.45 +- 3.59	69.36 +- 9.14
	MDE	6 (8.82)	62 (91.18)	53 (77.94)	15 (22.06)	75.83 +- 2.04	82.56 +- 3.15	64.83 +- 10.89
	SAS	45 (6.3)	669 (93.7)	440 (61.62)	274 (38.38)	75.04 +- 7.44	82.37 +- 3.30	68.18 +- 8.90
AOU 2,103 cases, 29,733 controls	AFR	144 (6.8)	5,884 (19.8)	3183 (53)	2783 (46)	69.17 +- 10.65	72.74 +- 44.45	63.06 +- 11.72
	AMR	231 (11)	3,877 (13)	1732 (42)	2359 (57)	71.36 +- 11.28	72.49 +- 6.18	65.67 +- 12.22
	EAS	15 (0.7)	748 (2.5)	319 (42)	444 (58)	72.53 +- 10.51	74.49 +- 6.62	65.33 +- 12.48
	EUR	1,692 (80.4)	18,926 (63.7)	10144 (49)	10401 (50)	75.14 +- 9.9	75.71 +- 6.90	69.03 +- 10.78
	MDE	5 (0.2)	70 (0.2)	46 (61)	27 (36)	74 +- 6.32	73.93 +- 7.13	78.2 +- 6.30
	SAS	16 (0.8)	228 (0.8)	149 (61)	95 (39)	72.81 +- 13.47	73.57 +- 6.52	66.94 +- 16.36
EAS-WES 3,967 cases; 5,457 controls	EAS	3967 (42.09)	5457 (57.91)	4666 (49.51)	4758 (49.51)	66.78 +- 9.76	65.19 +- 9.53	61.17 +- 10.72
JPN 2,729 cases; 61,332 controls	EAS	2729 (4.26)	61332 (95.74)	1427 (52.29)	1302 (47.71)	55.94+- 13.37	NA	48.64 +- 13.63
AAC: African American or Caribbean, AFR: Sub-Saharan African, AJ: Ashkenazi Jewish, AMR: Admixed American, CAH: Complex Admixture History, CAS: Central Asian, EAS: East Asian populations, EUR: European, MDE: Middle Eastern, and SAS: South Asian.
Dataset: GP2: Global Parkinson's Genetic, AMP-PD: Accelerating Medicines Partnership® Parkinson's Disease, UKB: UK biobank, AOU: All Of Us, EAS-WES: EAS Whole exome dataset, JPN: Juntendo Parkinson’s Disease (PD) Bank & ToMMo dataset for controls
* For UKB, due to the high number of participants, a minimum age of 65 was used to filter out controls, potentially causing the mean age of the control group to be higher. Additionally, since the date of death is available in UKB, either the date of death or the current year (2025) was used to calculate age.

## Sheet: Supplementary Table 2
Supplementary Table 2: Percentage of variance (%) explained for each PC across different ancestries in GP2 cohort
	Percentage Variance (%) Explained
PC	GP2
	EAS	EUR	CAH	CAS	AJ
PC1	45.73	31.81	23.96	31.12	11.51
PC2	22.56	18.14	21.61	11.27	11.19
PC3	7.37	9.46	7.99	9.04	10.62
PC4	5.89	7.28	7.76	8.87	9.77
PC5	3.58	6.69	7.41	8.66	9.66
PC6	3.5	5.58	6.99	6.65	9.59
PC7	3.37	5.43	6.64	6.36	9.52
PC8	2.9	5.36	5.93	6.08	9.48
PC9	2.56	5.25	5.89	6.06	9.39
PC10	2.53	4.99	5.82	5.91	9.27
AJ: Ashkenazi Jewish, CAH: Complex Admixture History, CAS: Central Asian, EAS: East Asian populations, EUR: European

## Sheet: Supplementary Table 3
Supplementary Table 3: Power Calculations by Ancestry for LRRK2 p.A419V Carrier Status in Cases and Controls #
Dataset	GP2			EAS-WES	JPN
Ancestry group	CAS	EAS	EUR	EAS	EAS
Cases	329	2379	5492	3967	2729
Controls	661	3192	15332	5457	61332
Allele Frequency	Power for odds ratio = 2.27*
0.001	0.095	0.36	0.741	0.546	0.536
0.005	0.282	0.945	1	0.996	0.995
0.01	0.491	0.999	1	1	1
0.02	0.769	1	1	1	1
0.03	0.901	1	1	1	1
0.04	0.958	1	1	1	1
0.05	0.982	1	1	1	1
0.06	0.992	1	1	1	1
0.07	0.996	1	1	1	1
0.08	0.998	1	1	1	1
0.09	0.999	1	1	1	1
0.1	1	1	1	1	1
0.12	1	1	1	1	1
0.15	1	1	1	1	1
0.17	1	1	1	1	1
0.2	1	1	1	1	1
0.25	1	1	1	1	1
0.3	1	1	1	1	1
0.35	1	1	1	1	1
0.4	1	1	1	1	1
0.45	1	1	1	1	1
0.5	1	1	1	1	1
Allele Frequency	Power for odds ratio = 2.01^
0.001	0.082	0.266	0.589	0.408	0.41
0.005	0.212	0.842	0.998	0.97	0.971
0.01	0.368	0.986	1	1	1
0.02	0.618	1	1	1	1
0.03	0.778	1	1	1	1
0.04	0.873	1	1	1	1
0.05	0.927	1	1	1	1
0.06	0.958	1	1	1	1
0.07	0.975	1	1	1	1
0.08	0.985	1	1	1	1
0.09	0.991	1	1	1	1
0.1	0.994	1	1	1	1
0.12	0.998	1	1	1	1
0.15	0.999	1	1	1	1
0.17	1	1	1	1	1
0.2	1	1	1	1	1
0.25	1	1	1	1	1
0.3	1	1	1	1	1
0.35	1	1	1	1	1
0.4	1	1	1	1	1
0.45	1	1	1	1	1
0.5	1	1	1	1	1
# Power calculation was performed using the GAS power calculator. The additive model was used with a significance level set at p=0.05, PD general population prevalence of 0.5%
*OR obtained from Asian Meta-analysis Ross et al. 2011
^OR obtained from largest Chinese GWAS Pan et al 2023
Dataset: GP2: Global Parkinson's Genetic, SG-WES: Singapore Whole exome dataset

## Sheet: Supplementary Table 4
Supplementary Table 4: Hardy-Weinberg Equilibrium in controls
Dataset	Ancestries	P
GP2	AJ	1
	CAH	1
	CAS	1
	EAS	0.02508
	EUR	1
AMP-PD	EUR	1
EAS-WES	EAS	1
JPN	EAS	0.64
Dataset: GP2: Global Parkinson's Genetic, AMP-PD: Accelerating Medicines Partnership® Parkinson's Disease, EAS-WES: EAS Whole exome dataset, JPN: Juntendo Parkinson’s Disease (PD) Bank & ToMMo dataset for controls
Ancestries: AJ: Ashkenazi Jewish, CAH: Complex Admixture History, CAS: Central Asian, EAS: East Asian populations, EUR: European, SAS: South Asian populations

## Sheet: Supplementary Table 5
Supplementary Table 5: Association of LRRK2 p.A419V with PD risk across multiple ancestries^
						Unadjusted			Adjusted by sex and 5 PCs			Adjusted by sex, age and 5 PCs			Adjusted by sex, age and 5 PCs, dropping p.R1628P and p.G2385R carriers
GP2 Ancestry	Genotype	PD (N)	Control (N)	PD MAF (%)	Control MAF (%)	OR	95% CI	p-value	OR	95% CI	p-value	OR	95% CI	p-value	PD MAF (%)	Control MAF (%)	OR	95% CI	p-value
EAS	CC	3111	2364	0.0129	0.0034	3.748	2.194 - 6.402	0.000***	2.761	1.597 - 4.775	0.000***	2.908	1.659 - 5.098	0.000***	0.0118	0.0032	2.811	1.573 - 5.025	0.000***
	CT	80	14
	TT	1	1
EUR	CC	15299	5490	0.0011	0.0002	5.694	1.387 - 23.373	0.015*	5.405	1.310 - 22.302	0.020*	5.753	1.399 - 23.660	0.015*
	CT	31	2
	TT	2	0
CAS	CC	648	325	0.0098	0.0061	1.625	0.526 - 5.023	0.399	1.547	0.493 - 4.855	0.458	1.651	0.520 - 5.238	0.395
	CT	13	4
	TT	0	0
* P ≤ 0.05
** P ≤ 0.01
*** P ≤ 0.001
^ Case-control association only done in ancestries with p.A419V carriers present in both cases and controls which are EAS, EUR and CAS
# Association analyses were conducted using generalized linear models (GLM) with logistic regression under a additive model.

## Sheet: Supplementary Table 6
Supplementary Table 6: Association of LRRK2 p.A419V in the replication dataset
EAS Replication 1
	Case		Control		Fisher's Exact Test (two-tailed)
	No. of carriers	No. of non-carriers	No. of carriers	No. of non-carriers	P^	OR (95% CI)
SGMAL	26	2254	24	3665	0.041	1.788 (0.984-3.261)
HK	0	70	4	582	1	NA
KR	80 #	1337	41	999	0.059	1.458 (0.979-2.199)
TW	1	199	1	141	1	0.709 (0.009-55.986)
Stratified test by CMH (SGMAL-HK-KR-TW)					0.012	1.51 (1.103-2.068)
#: consist of three KR case which are homozygote carriers.
^ A stratified Cochran–Mantel–Haenszel (CMH) test was used to evaluate the burden of the LRRK2 p.A419V variant across exomes in the replication cohort.
EAS Replication 2
	Case		Control		Fisher's Exact Test (two-tailed)
	No. of carriers	No. of non-carriers	No. of carriers	No. of non-carriers	P	OR (95% CI)
JPN	167 *	2562	1915 "	59417	1.301 × 10⁻16	2.060 (1.76 – 2.42)
* Consist of 8 homozygote carrier
" Consist of 17 homozygote carier

## Sheet: Supplementary Table 7a
Supplementary Table 7a: Admixture analysis for LRRK2 p.A419V carriers in EUR population
IID	PHENOTYPE	p.A419V carrier	AAC	AFR	AJ	AMR	CAS	EAS	EUR	FIN	MDE	SAS
Sample_a1	PD	HET	0.0247451	0.0134871	0.0502142	0.0425914	0.0211631	0.0102923	0.707706	0.0820789	0.0309653	0.019956
Sample_a2	PD	HET	0.0274021	0.0168575	0.0489625	0.0525174	0.0214342	0.0135897	0.679144	0.0888133	0.0310311	0.0324741
Sample_a3	PD	HET	0.0302805	0.017057	0.0465484	0.0507287	0.0232795	0.0138638	0.668317	0.0950588	0.0349101	0.113371
Sample_a4	Control	HET	0.0302806	0.0175749	0.0504793	0.0525538	0.0247011	0.0137281	0.661595	0.0928304	0.032646	0.0395456
Sample_a5	PD	HET	0.0332662	0.0180789	0.0582858	0.0529037	0.0288965	0.0144914	0.639309	0.0927267	0.0395315	0.0167565
Sample_a6	PD	HET	0.035597	0.0192373	0.0392535	0.052028	0.027798	0.0183099	0.603741	0.143863	0.037025	0.0638826
Sample_a7	PD	HET	0.0393754	0.0230607	0.0519106	0.0570352	0.0302884	0.0194885	0.58334	0.123575	0.0443388	0.0516549
Sample_a8	PD	HET	0.0375341	0.0219267	0.0617789	0.0571617	0.0318759	0.0183676	0.570349	0.129706	0.0438273	0.0231472
Sample_a9	PD	HET	0.0448245	0.0280731	0.10032	0.0743409	0.0443682	0.0203271	0.510069	0.0787417	0.0664613	0.023611
Sample_a10	PD	HOM	0.0580636	0.0329887	0.0894822	0.0691368	0.0480897	0.0241909	0.450058	0.114068	0.0747603	0.117005
Sample_a11	PD	HET	0.0574918	0.0352308	0.0571074	0.0682932	0.0516227	0.0351357	0.378375	0.213829	0.0538743	0.027587
Sample_a12	Control	HET	0.057537	0.0304156	0.0475101	0.0661782	0.0478321	0.0327555	0.359022	0.263975	0.0500469	0.0274727
Sample_a13	PD	HET	0.0673448	0.0426493	0.0532978	0.0678273	0.0702311	0.0453749	0.274643	0.268137	0.0577155	0.0225107
Sample_a14	PD	HET	0.0607487	0.0370023	0.0547254	0.0829587	0.0619141	0.0419266	0.263592	0.288962	0.0550379	0.039162
Sample_a15	PD	HET	0.0872761	0.0562119	0.0669744	0.0845952	0.0814884	0.0587623	0.199831	0.217338	0.0724231	0.0202484
Sample_a16	PD	HET	0.0888785	0.0544035	0.0601288	0.0906848	0.0798817	0.0656172	0.17874	0.238284	0.067411	0.0447271
Sample_a17	PD	HET	0.08331	0.0532885	0.0574038	0.0910834	0.0742205	0.0623543	0.174442	0.261208	0.0699089	0.10071
Sample_a18	PD	HET	0.0898743	0.0592398	0.0642117	0.0960124	0.0890339	0.0668149	0.138638	0.239065	0.0704429	0.0527801
Sample_a19	PD	HET	0.0928247	0.0576403	0.0567492	0.0926525	0.103176	0.0717751	0.124831	0.24557	0.0676728	0.0871083
Sample_a20	PD	HET	0.0973063	0.0709108	0.0697454	0.100041	0.100261	0.0857008	0.118437	0.181447	0.0754395	0.112914
Sample_a21	PD	HET	0.0937419	0.0729154	0.0755789	0.0930048	0.118663	0.0800648	0.113141	0.172573	0.0836809	0.109967
Sample_a22	PD	HET	0.0973907	0.060476	0.0622979	0.0842525	0.131424	0.0782589	0.104169	0.210553	0.0622414	0.115036
Sample_a23	PD	HET	0.10128	0.0718664	0.0702093	0.101048	0.139982	0.0922013	0.0920023	0.164767	0.0714879	0.0750993
Sample_a24	PD	HET	0.101789	0.0650655	0.073012	0.104039	0.124048	0.0905083	0.0918174	0.171937	0.067817	0.114364
Sample_a25	PD	HET	0.0960688	0.0765875	0.0791718	0.0979541	0.126665	0.0953499	0.089947	0.15889	0.0760279	0.0951555
Sample_a26	PD	HET	0.099719	0.0771956	0.0745542	0.101152	0.130874	0.0974772	0.0866603	0.149527	0.0678055	0.120761
Sample_a27	PD	HOM	0.108707	0.0721542	0.0736978	0.0971977	0.137648	0.0932726	0.0784074	0.146814	0.0777369	0.103338
Sample_a28	PD	HET	0.101801	0.0784347	0.076514	0.108599	0.123612	0.0994219	0.0767687	0.145423	0.0765106	0.0966366
Sample_a29	PD	HET	0.10065	0.0716888	0.0728309	0.101862	0.145725	0.0959943	0.0759844	0.15303	0.0652304	0.0490402
Sample_a30	PD	HET	0.0418358	0.0380837	0.377991	0.0445247	0.12795	0.0227495	0.0758648	0.032953	0.198502	0.0978013
Sample_a31	PD	HET	0.0986791	0.0751763	0.0743878	0.10687	0.151978	0.0955371	0.0737543	0.141244	0.0690025	0.0759708
Sample_a32	PD	HET	0.0967579	0.0711084	0.0705174	0.105038	0.146526	0.0941397	0.0726841	0.161661	0.0608071	0.0531321
Sample_a33	PD	HET	0.0554448	0.046761	0.234052	0.0700199	0.166747	0.0348485	0.067598	0.038794	0.23408	0.108936
Sample_a34	PD	HET	0.0986345	0.0812564	0.0781298	0.103845	0.159492	0.116806	0.0628501	0.118859	0.0823246	0.0866674
Sample_a35	PD	HET	0.0574903	0.0552628	0.204959	0.0586001	0.175443	0.0511773	0.0468201	0.0392101	0.247155	0.0727802
Average			0.0712558	0.0491248	0.0823712	0.0794095	0.0905238	0.056305	0.271218	0.156158	0.0747394	0.0688945
SD			0.0281783	0.0223988	0.0644394	0.0212357	0.0496687	0.0335671	0.232799	0.068966	0.0499513	0.035863
Median			0.08331	0.0544035	0.0669744	0.0842525	0.0890339	0.0587623	0.138638	0.149527	0.0676728	0.0727802

## Sheet: Supplementary Table 7b
Supplementary Table 7b: Admixture analysis for non p.A419V carriers in EUR population
IID	PHENOTYPE	AAC	AFR	AJ	AMR	CAS	EAS	EUR	FIN	MDE	SAS
Sample_b1	PD	0.0131382	0.00628099	0.0240504	0.0277211	0.010768	0.00542425	0.822985	0.064942	0.0162158	0.00847443
Sample_b2	Control	0.0142349	0.00759235	0.0455558	0.0369699	0.0111242	0.0051998	0.810417	0.0392547	0.0196718	0.00997992
Sample_b3	PD	0.0147736	0.00760383	0.0402558	0.0374956	0.0107162	0.00548924	0.809346	0.043797	0.020589	0.0099341
Sample_b4	Control	0.0153687	0.00781165	0.0389688	0.0388267	0.010891	0.00560892	0.808533	0.0424293	0.0211889	0.0103732
Sample_b5	PD	0.0148045	0.00728666	0.0261568	0.0281989	0.0128125	0.00617719	0.803882	0.0726647	0.0177241	0.0102927
Sample_b6	PD	0.014471	0.00728346	0.0248873	0.028613	0.0111192	0.00627146	0.803477	0.0772562	0.0172983	0.00932299
Sample_b7	Control	0.0145743	0.00734884	0.029481	0.028604	0.0121128	0.00596507	0.801946	0.07189	0.0180703	0.010008
Sample_b8	PD	0.0151306	0.00741549	0.0272298	0.0306956	0.0121009	0.00642988	0.801562	0.0715298	0.0182331	0.00967257
Sample_b9	PD	0.015843	0.00766377	0.0322671	0.032502	0.0120533	0.00616396	0.801225	0.0620722	0.0200815	0.0101282
Sample_b10	PD	0.0163979	0.00818664	0.0311975	0.0337816	0.0121566	0.00665658	0.798793	0.0617689	0.0207611	0.0103
Sample_b11	PD	0.0162613	0.00779795	0.0290082	0.0308372	0.011802	0.00641479	0.798713	0.0691946	0.0200248	0.00994613
Sample_b12	Control	0.015597	0.00768866	0.0298607	0.0308192	0.0124898	0.00636325	0.798611	0.0697188	0.0183439	0.0105075
Sample_b13	PD	0.0158169	0.00781096	0.0299164	0.0305682	0.0122105	0.00629644	0.79843	0.0686603	0.0200141	0.0102766
Sample_b14	PD	0.0163194	0.00897083	0.0411699	0.0400076	0.0119677	0.00638543	0.796774	0.0433559	0.0240488	0.0110009
Sample_b15	Control	0.0157575	0.00797665	0.0304608	0.0325759	0.0121308	0.00655924	0.796539	0.0685423	0.0190146	0.0104436
Sample_b16	PD	0.0155128	0.00787154	0.0321239	0.0330575	0.0123709	0.00654444	0.796006	0.0667711	0.0193522	0.0103895
Sample_b17	PD	0.015903	0.00837906	0.0304669	0.0331107	0.0118504	0.00684797	0.794158	0.0687948	0.0199595	0.0105295
Sample_b18	PD	0.0154344	0.00828319	0.0419868	0.0421306	0.0118597	0.00601358	0.79376	0.0469482	0.0226057	0.0109775
Sample_b19	PD	0.0159582	0.00857794	0.033658	0.0342006	0.0130164	0.0066397	0.793514	0.0631332	0.0201264	0.0111752
Sample_b20	Control	0.0159359	0.00861305	0.0314168	0.0340774	0.0135532	0.00694162	0.793067	0.0657363	0.0195219	0.0111367
Sample_b21	PD	0.015865	0.00794166	0.0315591	0.0308145	0.012267	0.0063832	0.79294	0.0718116	0.0199519	0.0104659
Sample_b22	Control	0.0152593	0.00745927	0.0312661	0.0318669	0.0133892	0.00630015	0.792814	0.0725291	0.0181348	0.0109814
Sample_b23	PD	0.0171951	0.0081202	0.0305817	0.0321916	0.0131888	0.00664797	0.792675	0.0671404	0.0214506	0.0108083
Sample_b24	Control	0.0157845	0.00851719	0.0520551	0.0411017	0.01209	0.00584345	0.791647	0.0386912	0.0229116	0.0113582
Sample_b25	Control	0.0168884	0.00847534	0.0314961	0.0338884	0.0129651	0.00682234	0.790724	0.0670817	0.0207321	0.0109265
Sample_b26	PD	0.0158439	0.00829416	0.0314173	0.0313422	0.0127512	0.00681152	0.79066	0.0726655	0.0194693	0.0107453
Sample_b27	PD	0.0159458	0.00830832	0.0321967	0.0340657	0.0131553	0.00693143	0.789355	0.0689262	0.0201943	0.0109213
Sample_b28	Control	0.016942	0.00858803	0.0320247	0.0351181	0.0137541	0.0070601	0.789214	0.0652701	0.0207797	0.0112489
Sample_b29	PD	0.0167988	0.00848964	0.0314171	0.0325319	0.0124862	0.00681831	0.788327	0.0713149	0.0209095	0.0109062
Sample_b30	PD	0.0169192	0.00871724	0.036355	0.0324944	0.0138193	0.00639989	0.78817	0.0634124	0.0230292	0.0106835
Sample_b31	PD	0.0166222	0.00895061	0.0318529	0.0336975	0.0129481	0.00717991	0.78788	0.0693525	0.0205408	0.0109754
Sample_b32	PD	0.0164497	0.00827659	0.0304911	0.0355138	0.0127973	0.00700691	0.787203	0.0719239	0.0190788	0.0112592
Sample_b33	PD	0.0169862	0.00858661	0.0287565	0.0331695	0.0128622	0.00729981	0.786427	0.0744357	0.0204444	0.0110324
Sample_b34	PD	0.0173157	0.00880857	0.0355195	0.0331029	0.014706	0.00679431	0.786339	0.0647274	0.0210626	0.0116241
Sample_b35	PD	0.0170578	0.00890562	0.0318916	0.0335783	0.0134809	0.00718342	0.786102	0.0703147	0.0201959	0.0112894
Sample_b36	PD	0.0168941	0.00863074	0.031898	0.0349114	0.0132323	0.00710858	0.786095	0.0690605	0.0209175	0.0112514
Sample_b37	PD	0.0152725	0.008755	0.0369088	0.0347586	0.0147498	0.00682921	0.785838	0.0659348	0.0187987	0.0121546
Sample_b38	Control	0.0167374	0.00872032	0.0375839	0.0351701	0.0137164	0.0067735	0.785714	0.0626007	0.021587	0.0113967
Sample_b39	PD	0.0164035	0.0084286	0.0291598	0.0322705	0.0130014	0.00722735	0.78553	0.0767423	0.0203346	0.0109023
Sample_b40	PD	0.0169285	0.0092255	0.0350377	0.0351094	0.0130242	0.00723327	0.785032	0.0669729	0.0199964	0.0114396
Sample_b41	PD	0.0180958	0.00882491	0.0366028	0.0359265	0.013223	0.00671619	0.784858	0.0599927	0.0241702	0.0115902
Sample_b42	PD	0.0170063	0.00876763	0.0323758	0.032939	0.0131083	0.00710879	0.784778	0.0718561	0.0210145	0.011046
Sample_b43	PD	0.0168077	0.0085682	0.0304862	0.0328583	0.0142403	0.00727621	0.784331	0.0750551	0.0191691	0.0112074
Sample_b44	PD	0.0170096	0.00872489	0.0306549	0.0355861	0.0136677	0.00735115	0.78423	0.0707525	0.0202493	0.0117738
Sample_b45	Control	0.0170595	0.00888019	0.0338035	0.0342318	0.013785	0.00713895	0.783931	0.0685028	0.0212433	0.0114243
Sample_b46	PD	0.0163807	0.00866943	0.0383765	0.0354843	0.0138243	0.00682707	0.783909	0.0639269	0.0208091	0.0117923
Sample_b47	PD	0.017745	0.00846408	0.0494024	0.041937	0.0129516	0.00624403	0.783459	0.042037	0.026741	0.0110193
Sample_b48	Control	0.0171724	0.00879556	0.0348827	0.0335175	0.0136844	0.00695426	0.783187	0.068474	0.0216355	0.0116965
Sample_b49	PD	0.0174516	0.00877295	0.0294093	0.0328356	0.0138458	0.00729544	0.783065	0.0754414	0.0203212	0.0115616
Sample_b50	PD	0.0175135	0.00923592	0.0334786	0.0361569	0.0138675	0.00742502	0.782825	0.0657709	0.0215164	0.0122103
Sample_b51	PD	0.0163386	0.00852917	0.0322608	0.0326236	0.0142475	0.00709102	0.782476	0.0753314	0.0198662	0.0112361
Sample_b52	PD	0.016585	0.00902824	0.0496605	0.042726	0.0132652	0.00645853	0.782443	0.0441172	0.0236384	0.0120779
Sample_b53	PD	0.0177434	0.00986185	0.0446521	0.0398363	0.0127436	0.00673139	0.782359	0.0486622	0.0254054	0.012005
Sample_b54	Control	0.0167305	0.00839945	0.0284089	0.0331958	0.012871	0.00729056	0.782195	0.0801897	0.0197058	0.011013
Sample_b55	PD	0.0186468	0.00898538	0.0315959	0.0350882	0.0136548	0.00724394	0.782185	0.0677774	0.0231877	0.0116347
Sample_b56	PD	0.0173015	0.00888387	0.0337133	0.0349621	0.0141604	0.00719471	0.78218	0.0690484	0.0209365	0.0116195
Sample_b57	PD	0.0176379	0.00888494	0.0358969	0.0369306	0.0140307	0.00715489	0.781022	0.0650466	0.0217409	0.0116549
Sample_b58	PD	0.0170758	0.00889725	0.0328314	0.0347754	0.0138114	0.00720099	0.780944	0.0720357	0.0204173	0.0120105
Sample_b59	PD	0.0173818	0.00841042	0.0320066	0.0375917	0.0137055	0.00705181	0.780377	0.0705421	0.0208489	0.0120845
Sample_b60	PD	0.0174157	0.00859378	0.0309627	0.0321569	0.014259	0.00717144	0.780152	0.0771555	0.0202072	0.0119254
Sample_b61	PD	0.0176996	0.00918869	0.0349911	0.0351033	0.0150204	0.00721563	0.780068	0.0665815	0.0215977	0.0125342
Sample_b62	PD	0.0165432	0.00876841	0.0324029	0.0324275	0.0137826	0.0071262	0.779965	0.0776476	0.0201974	0.0111391
Sample_b63	Control	0.0176942	0.00943374	0.0408496	0.0418498	0.0127805	0.00703809	0.779908	0.054473	0.0238961	0.0120764
Sample_b64	PD	0.0172306	0.00945582	0.0354566	0.0354224	0.0134299	0.00750074	0.779731	0.0686421	0.0217212	0.0114099
Sample_b65	PD	0.0186738	0.00924617	0.036562	0.0343222	0.015105	0.00703722	0.779657	0.0644992	0.0226094	0.0122875
Sample_b66	PD	0.0169235	0.0087047	0.0310379	0.0342168	0.0142192	0.0074591	0.779581	0.0753821	0.0204379	0.0120373
Sample_b67	PD	0.0182001	0.00925423	0.0303139	0.0328236	0.0140547	0.0075155	0.779286	0.0754759	0.0216256	0.0114508
Sample_b68	PD	0.0176904	0.00960907	0.0393211	0.0361366	0.0141635	0.00725971	0.779143	0.062066	0.0226146	0.0119956
Sample_b69	Control	0.0177161	0.0084614	0.0285421	0.0329957	0.0139291	0.00728638	0.778934	0.0793251	0.0212159	0.0115944
Sample_b70	Control	0.0165151	0.00897123	0.0339128	0.0330974	0.0150128	0.00730353	0.7788	0.0750916	0.0194565	0.0118387
Sample_b71	Control	0.0182787	0.00937919	0.0340842	0.0350344	0.0143721	0.00738349	0.778618	0.0685611	0.0221757	0.0121131
Sample_b72	PD	0.0181957	0.0091848	0.0359927	0.03663	0.0146778	0.00707586	0.778351	0.0640266	0.0235558	0.0123095
Sample_b73	PD	0.0174495	0.00901468	0.0337745	0.0346233	0.0137407	0.00720961	0.778078	0.0722522	0.0216425	0.0122149
Sample_b74	PD	0.0183731	0.00901366	0.0298312	0.0365974	0.0143523	0.00780697	0.778039	0.0722249	0.0217782	0.0119828
Sample_b75	PD	0.017329	0.00913453	0.0342382	0.0344718	0.0147923	0.00735522	0.77782	0.0714818	0.0219076	0.0114693
Sample_b76	PD	0.0178123	0.0097151	0.0382116	0.0361302	0.0137134	0.00747686	0.777719	0.0656241	0.0215296	0.012068
Sample_b77	PD	0.0174691	0.0084747	0.0317587	0.0330671	0.0147842	0.00706202	0.77762	0.0769316	0.0215931	0.0112397
Sample_b78	PD	0.0170046	0.00892386	0.0342383	0.0345356	0.0140672	0.00737266	0.777606	0.0730584	0.0210951	0.0120981
Sample_b79	Control	0.0184248	0.00827113	0.0280847	0.0321675	0.0146372	0.00716963	0.777535	0.0805857	0.0214242	0.0117005
Sample_b80	PD	0.0176421	0.00920309	0.0321086	0.0339372	0.013919	0.00758258	0.777529	0.0756596	0.0206727	0.0117457
Sample_b81	PD	0.0181873	0.00919135	0.0315717	0.035578	0.0140486	0.00768546	0.777291	0.0729447	0.021368	0.0121334
Sample_b82	PD	0.0173972	0.00923953	0.0380831	0.0356619	0.0152143	0.00718965	0.777185	0.0668253	0.0209267	0.0122772
Sample_b83	Control	0.018001	0.00936938	0.0336517	0.0368148	0.0142023	0.00762102	0.776949	0.0687944	0.0227118	0.0118844
Sample_b84	PD	0.0177609	0.00864454	0.0334474	0.0352325	0.0151024	0.00725666	0.776816	0.0721193	0.0215906	0.0120294
Sample_b85	Control	0.0187251	0.00941138	0.0472235	0.0448934	0.0128407	0.0067918	0.77643	0.043879	0.0271956	0.01261
Sample_b86	PD	0.0170113	0.00913149	0.0366951	0.0369318	0.0146055	0.00739644	0.776117	0.0691363	0.0205632	0.012412
Sample_b87	PD	0.0183589	0.00900507	0.029108	0.0329247	0.0137491	0.00768596	0.776027	0.0801168	0.0217284	0.0112966
Sample_b88	PD	0.0179239	0.00947804	0.0362343	0.0378573	0.0152697	0.00758512	0.776022	0.0654523	0.021508	0.0126691
Sample_b89	Control	0.0192476	0.0098227	0.0408714	0.0413731	0.0138174	0.00742843	0.77599	0.0536555	0.0253169	0.0124769
Sample_b90	PD	0.0169686	0.00947896	0.0542897	0.0418931	0.0139723	0.00655797	0.775891	0.0453432	0.0232462	0.0123592
Sample_b91	PD	0.0180903	0.00893492	0.0311622	0.0364925	0.0141844	0.00780112	0.775728	0.0740873	0.0214328	0.0120861
Sample_b92	PD	0.0185788	0.00911778	0.0281707	0.0337976	0.0149744	0.00782414	0.775535	0.0787584	0.0214729	0.0117705
Sample_b93	PD	0.0174348	0.00924291	0.038576	0.0367887	0.0147831	0.0072227	0.775436	0.0656281	0.0224303	0.0124574
Sample_b94	PD	0.0171732	0.00940775	0.0364432	0.0344683	0.0147806	0.00742606	0.774947	0.0724967	0.020663	0.0121942
Sample_b95	PD	0.0183738	0.0095615	0.0370841	0.0370195	0.0146172	0.00763357	0.774898	0.0663629	0.022389	0.0120608
Sample_b96	Control	0.0186528	0.00965208	0.0322403	0.0354574	0.0136974	0.00794172	0.774882	0.0730591	0.0224973	0.0119197
Sample_b97	Control	0.0187501	0.00938528	0.0321138	0.0363933	0.0136936	0.00781312	0.774681	0.0732123	0.0221528	0.0118044
Sample_b98	PD	0.0174046	0.00942762	0.0326894	0.0350611	0.0143961	0.00788274	0.774215	0.0766238	0.0203072	0.0119922
Sample_b99	PD	0.0202858	0.00969556	0.0319888	0.0350023	0.0141635	0.00769717	0.774128	0.06906	0.0256189	0.0123602
Sample_b100	PD	0.0192637	0.00972595	0.0332706	0.0351898	0.0142494	0.00791161	0.774127	0.0714123	0.0221908	0.0126592
Sample_b101	Control	0.0161279	0.00904444	0.035868	0.0329701	0.0152575	0.00725433	0.774102	0.0783532	0.0190541	0.0119686
Sample_b102	Control	0.0182041	0.00910406	0.03109	0.0338126	0.0134972	0.00774906	0.774089	0.0793038	0.0217054	0.0114447
Sample_b103	PD	0.0177522	0.00907333	0.0321902	0.0352626	0.0136615	0.0077354	0.774072	0.076769	0.0215288	0.0119548
Sample_b104	PD	0.0184749	0.00940086	0.0344901	0.035509	0.0157591	0.0075894	0.773938	0.0701891	0.0221447	0.0125053
Sample_b105	PD	0.0181213	0.00962439	0.0325588	0.0363184	0.0139522	0.00791106	0.773923	0.0733991	0.0223124	0.0118798
Sample_b106	Control	0.017881	0.00969036	0.0390327	0.0360938	0.0140704	0.00739194	0.773867	0.0669937	0.0221233	0.0128557
Sample_b107	Control	0.0167982	0.00898737	0.0330293	0.0350293	0.0137337	0.0074514	0.773856	0.0783175	0.0210031	0.011794
Sample_b108	PD	0.0175644	0.00960931	0.0389802	0.0377209	0.0137746	0.00750123	0.773512	0.0667137	0.0219761	0.0126478
Sample_b109	PD	0.017879	0.00969325	0.0407399	0.0374441	0.015537	0.00749905	0.773374	0.06362	0.0215833	0.0126308
Sample_b110	Control	0.0192665	0.00933156	0.035858	0.0345668	0.0153344	0.00720265	0.773261	0.0682105	0.0244811	0.0124871
Sample_b111	Control	0.0182327	0.00971062	0.0345531	0.0380793	0.0140277	0.00792964	0.773173	0.0693924	0.0227834	0.0121178
Sample_b112	PD	0.0186717	0.0093106	0.0331774	0.0362339	0.0151818	0.00757239	0.773164	0.071417	0.0227478	0.0125234
Sample_b113	PD	0.0181147	0.00953759	0.0344259	0.0359416	0.0141128	0.00795143	0.773151	0.0721643	0.0225509	0.0120501
Sample_b114	Control	0.017406	0.00935795	0.0530723	0.0484096	0.0131777	0.00643161	0.772914	0.0405067	0.0254722	0.0132519
Sample_b115	PD	0.0184172	0.00935379	0.0336959	0.0359733	0.0143998	0.00772709	0.772749	0.0735544	0.0220672	0.0120626
Sample_b116	Control	0.0176921	0.00937422	0.0358814	0.0344952	0.0145325	0.00749435	0.772696	0.0741493	0.0217208	0.0119641
Sample_b117	PD	0.0180108	0.00901895	0.0278165	0.0342397	0.0134919	0.00801411	0.772268	0.0843623	0.0211913	0.0115866
Sample_b118	PD	0.0184653	0.0094805	0.0347981	0.0351605	0.0147182	0.00747986	0.772239	0.0733141	0.022172	0.0121726
Sample_b119	PD	0.0178519	0.00904063	0.0345231	0.0346998	0.0148883	0.00735264	0.772206	0.0757524	0.0211793	0.012506
Sample_b120	PD	0.0186051	0.00982675	0.0372936	0.0376261	0.0144604	0.0076679	0.772157	0.0672423	0.0228426	0.0122787
Sample_b121	PD	0.0184985	0.00947421	0.0346288	0.0347668	0.0142281	0.0076119	0.772014	0.0735876	0.0230623	0.0121282
Sample_b122	PD	0.0173437	0.00871976	0.0285199	0.0318853	0.012736	0.00765071	0.771957	0.0882954	0.0216515	0.0112407
Sample_b123	Control	0.0193255	0.00960235	0.0311936	0.0363145	0.0148396	0.00819878	0.771823	0.0733218	0.0230611	0.0123197
Sample_b124	PD	0.0169449	0.00871181	0.0321453	0.0335552	0.014371	0.00739351	0.771748	0.0826434	0.0197665	0.0127197
Sample_b125	PD	0.0176979	0.00942027	0.0329722	0.0363589	0.0143256	0.00782129	0.771715	0.0762215	0.0215056	0.0119619
Sample_b126	PD	0.0168218	0.00977525	0.0458209	0.0412886	0.0144378	0.00724692	0.771621	0.0587734	0.0210517	0.013163
Sample_b127	Control	0.0186611	0.00975926	0.0483597	0.0430234	0.0140998	0.00694388	0.771513	0.0484193	0.0266137	0.0126068
Sample_b128	PD	0.0179955	0.00970964	0.0354492	0.0368233	0.0147434	0.00791	0.771469	0.0715437	0.0218036	0.0125526
Sample_b129	PD	0.0187948	0.00956902	0.035731	0.0353136	0.0141744	0.00767247	0.771461	0.0724218	0.0232047	0.0116577
Sample_b130	Control	0.018864	0.00951626	0.0299221	0.0350669	0.014223	0.0079244	0.771132	0.0787511	0.0229047	0.0116956
Sample_b131	Control	0.0185899	0.00898492	0.0326647	0.0319232	0.0145096	0.0074086	0.771118	0.0807979	0.0221924	0.0118111
Sample_b132	PD	0.0189574	0.0099067	0.0332033	0.0370428	0.0146799	0.00808848	0.771112	0.0719679	0.0225765	0.0124648
Sample_b133	PD	0.0169916	0.0090124	0.0326116	0.03534	0.0130423	0.00769109	0.771103	0.0811314	0.0211432	0.0119331
Sample_b134	PD	0.0190039	0.0097014	0.0331447	0.0373196	0.0150858	0.00809827	0.771081	0.0720376	0.0216496	0.0128784
Sample_b135	PD	0.0183275	0.00957761	0.0353411	0.0374755	0.0145589	0.00783946	0.771005	0.0702768	0.022778	0.0128206
Sample_b136	PD	0.0178283	0.00916762	0.0317307	0.035427	0.0148667	0.00773221	0.770957	0.0789233	0.0207341	0.0126332
Sample_b137	PD	0.0184662	0.00946148	0.0321155	0.0358338	0.0151325	0.00796398	0.770576	0.076087	0.021588	0.012775
Sample_b138	Control	0.0184789	0.00956769	0.0352917	0.0342327	0.0150346	0.0076255	0.770387	0.0749973	0.0219764	0.0124085
Sample_b139	PD	0.0179664	0.00953432	0.0368941	0.0362258	0.0147126	0.00765927	0.770339	0.0724428	0.0221228	0.0121025
Sample_b140	PD	0.0183662	0.00991974	0.0384695	0.0373743	0.0141707	0.00787206	0.770174	0.0681367	0.0228206	0.0126958
Sample_b141	PD	0.0181912	0.00940922	0.0372489	0.0368959	0.0146319	0.00752168	0.770116	0.0707593	0.0222705	0.0129558
Sample_b142	PD	0.020005	0.00988595	0.0324348	0.0369986	0.01497	0.00799315	0.77006	0.0705305	0.0248541	0.0122675
Sample_b143	PD	0.0194321	0.00988202	0.0456684	0.0368628	0.0150278	0.00711039	0.770009	0.0559318	0.0285684	0.0115073
Sample_b144	PD	0.0188534	0.0102258	0.0351664	0.0365893	0.0144183	0.00815718	0.769997	0.0714385	0.0225603	0.0125936
Sample_b145	PD	0.0175011	0.00899223	0.0299693	0.0327316	0.014956	0.00782916	0.769834	0.0857843	0.0199919	0.0124106
Sample_b146	PD	0.0181151	0.00963575	0.0338251	0.0345968	0.0139221	0.00794902	0.769755	0.0785487	0.0217742	0.0118784
Sample_b147	PD	0.0193071	0.00949399	0.0294076	0.0361191	0.0135358	0.00803649	0.769753	0.0785418	0.0238794	0.0119256
Sample_b148	PD	0.0181256	0.00926307	0.0322433	0.0356445	0.0138392	0.00779282	0.769692	0.0798921	0.0214269	0.01208
Sample_b149	PD	0.0187989	0.0092615	0.0299063	0.0360495	0.0145317	0.00802402	0.76961	0.0795409	0.02216	0.0121176
Sample_b150	Control	0.0191891	0.0101201	0.0345527	0.0367018	0.0143149	0.00827193	0.769504	0.0717311	0.0234533	0.0121606
Sample_b151	PD	0.0183452	0.00964498	0.0321108	0.0355869	0.0142552	0.00816147	0.769397	0.0782684	0.0217598	0.0124706
Sample_b152	PD	0.0193717	0.00994569	0.035563	0.0381441	0.0153313	0.0078179	0.769356	0.0672896	0.0243907	0.0127904
Sample_b153	PD	0.0177951	0.00941475	0.0352297	0.0355808	0.0147207	0.00763067	0.769282	0.0757694	0.0217123	0.0128649
Sample_b154	PD	0.0185986	0.0100226	0.0363455	0.0374051	0.0155757	0.00808988	0.76921	0.0697515	0.022176	0.0128247
Sample_b155	PD	0.0185163	0.00944566	0.0351187	0.0361831	0.0153994	0.00772546	0.769061	0.0743905	0.0212824	0.0128774
Sample_b156	PD	0.0177678	0.00865996	0.0283986	0.0322049	0.015495	0.00769804	0.769048	0.0885909	0.0202604	0.0118766
Sample_b157	PD	0.0180433	0.00991078	0.0351394	0.0360154	0.0153509	0.00809634	0.76896	0.0744124	0.0211779	0.012894
Sample_b158	Control	0.0183369	0.00997511	0.0420715	0.0356133	0.0149231	0.00744792	0.768839	0.0665236	0.0239912	0.0122781
Sample_b159	PD	0.019199	0.00988633	0.0367253	0.0365844	0.0141432	0.00773684	0.768781	0.068872	0.0258884	0.0121832
Sample_b160	PD	0.0187322	0.00951953	0.0316177	0.0362237	0.0142349	0.00801767	0.768765	0.0780941	0.0229371	0.0118585
Sample_b161	PD	0.0187071	0.00945246	0.0334299	0.0349155	0.0150813	0.00783623	0.768684	0.0769598	0.0222913	0.0126428
Sample_b162	PD	0.0185938	0.00978501	0.0336719	0.0363078	0.0143519	0.00802951	0.768613	0.0757722	0.0224901	0.0123852
Sample_b163	PD	0.0183929	0.009747	0.0349517	0.0381626	0.0152986	0.00809827	0.768551	0.0716897	0.0216855	0.0134224
Sample_b164	PD	0.0176853	0.00912006	0.0314246	0.0359188	0.0150921	0.00794847	0.768457	0.0809611	0.0207476	0.0126447
Sample_b165	PD	0.019265	0.00990192	0.0372252	0.0368556	0.015933	0.00786299	0.768435	0.0683165	0.0233515	0.0128536
Sample_b166	Control	0.0177417	0.00983082	0.0393544	0.0362625	0.0148941	0.00753618	0.768398	0.0713961	0.0216493	0.0129373
Sample_b167	PD	0.0191755	0.00946272	0.0346314	0.0353773	0.0154777	0.00765651	0.768302	0.0742246	0.0227007	0.0129915
Sample_b168	Control	0.018371	0.00939571	0.0323343	0.0355733	0.0151881	0.00804297	0.768292	0.0787475	0.0219115	0.0121435
Sample_b169	PD	0.0171117	0.00957657	0.0333156	0.0349861	0.0152184	0.00812012	0.768174	0.0806666	0.0206444	0.0121862
Sample_b170	PD	0.0192544	0.00980088	0.0321525	0.0379753	0.0148561	0.00821712	0.768164	0.0740358	0.0228073	0.0127366
Sample_b171	Control	0.0183933	0.00946018	0.0357363	0.0363111	0.0151881	0.00766125	0.768123	0.0735689	0.0231817	0.0123766
Sample_b172	PD	0.0190463	0.00984194	0.0331953	0.0357674	0.0160193	0.00807816	0.768029	0.0740197	0.0230171	0.0129862
Sample_b173	PD	0.0183609	0.00955051	0.0327763	0.0349681	0.0145817	0.00784152	0.767991	0.0787894	0.0230523	0.0120878
Sample_b174	PD	0.0199956	0.0106943	0.0456694	0.0442278	0.0148941	0.0075075	0.76795	0.0481235	0.0275617	0.0133765
Sample_b175	PD	0.0186485	0.0102728	0.0396235	0.0373989	0.0145011	0.00785644	0.767876	0.0674491	0.0235801	0.0127938
Sample_b176	Control	0.0182861	0.00998216	0.0544664	0.0471757	0.0142224	0.00690112	0.767839	0.043167	0.0250418	0.0129182
Sample_b177	Control	0.0180533	0.00945215	0.0355022	0.0345444	0.0155444	0.00765648	0.76777	0.0767772	0.022201	0.0124988
Sample_b178	Control	0.0190027	0.00966902	0.0380028	0.0371424	0.0149079	0.00757666	0.767675	0.0693359	0.0238311	0.0128571
Sample_b179	PD	0.0198019	0.00950953	0.0276844	0.0347233	0.0142015	0.00850274	0.767591	0.0831358	0.0229852	0.0118647
Sample_b180	PD	0.0177999	0.00945725	0.032459	0.0352433	0.0151298	0.00807715	0.767573	0.0806452	0.0210957	0.0125192
Sample_b181	PD	0.0181721	0.0100881	0.0377837	0.0371025	0.0148731	0.0078791	0.767451	0.070556	0.0231792	0.0129153
Sample_b182	PD	0.0189748	0.00980687	0.0354897	0.036928	0.0154157	0.00803791	0.767349	0.0720816	0.0234304	0.0124864
Sample_b183	Control	0.0187167	0.0100418	0.0397351	0.0392863	0.0162585	0.00772783	0.767313	0.0643534	0.0232851	0.0132821
Sample_b184	PD	0.0192322	0.00951037	0.0338174	0.0368636	0.0154025	0.00779342	0.767192	0.0745749	0.0228057	0.0128078
Sample_b185	Control	0.0191937	0.0098499	0.0349046	0.0354674	0.0157678	0.00776893	0.766901	0.0743737	0.0232548	0.0125186
Sample_b186	Control	0.019123	0.0099415	0.0376492	0.03784	0.0155974	0.00799314	0.766887	0.0690653	0.0228312	0.0130718
Sample_b187	PD	0.0175731	0.00864698	0.0296693	0.0344729	0.0142355	0.00775797	0.766862	0.0879941	0.0203479	0.0124401
Sample_b188	Control	0.0183704	0.00953797	0.0310049	0.0343995	0.0142867	0.00809377	0.766831	0.083439	0.0221603	0.0118762
Sample_b189	PD	0.0197849	0.0102113	0.0372614	0.0375228	0.0164656	0.00797392	0.766631	0.0666165	0.0243515	0.0131807
Sample_b190	PD	0.0182414	0.00961423	0.0334476	0.0362208	0.0154144	0.00805038	0.766602	0.0777849	0.0221465	0.0124777
Sample_b191	PD	0.0204726	0.0101456	0.0351146	0.0350586	0.015526	0.00782487	0.766528	0.0702582	0.0262287	0.0128431
Sample_b192	PD	0.0188305	0.00946205	0.0324738	0.0387247	0.0161869	0.0081639	0.766508	0.075021	0.0215338	0.0130956
Sample_b193	PD	0.0191066	0.0100838	0.03822	0.037075	0.0161737	0.0079311	0.766494	0.0675593	0.0239801	0.0133765
Sample_b194	PD	0.0182421	0.00974834	0.0373223	0.038425	0.0156843	0.00792331	0.766401	0.0710582	0.0223204	0.0128754
Sample_b195	Control	0.0202347	0.00981923	0.0312382	0.0350002	0.0148133	0.00802749	0.7664	0.0766532	0.0257424	0.0120714
Sample_b196	PD	0.018144	0.00985842	0.0344285	0.0354391	0.015834	0.00804909	0.766341	0.0774102	0.0213251	0.0131707
Sample_b197	Control	0.0200193	0.00997528	0.0352461	0.0359374	0.0154577	0.00787016	0.766326	0.0721336	0.0244021	0.0126327
Sample_b198	PD	0.0189454	0.00993899	0.0372358	0.03503	0.0154188	0.0078236	0.76618	0.0742812	0.0226672	0.0124788
Sample_b199	PD	0.0200135	0.00955179	0.0303976	0.0356626	0.0148069	0.00811147	0.766159	0.0799749	0.0231632	0.0121592
Sample_b200	PD	0.0202311	0.00999192	0.0327704	0.0370201	0.0147107	0.00813095	0.76595	0.0733982	0.0251858	0.0126105
Sample_b201	PD	0.0197139	0.0103562	0.0407023	0.0380148	0.0153984	0.00791642	0.765897	0.0645485	0.0242903	0.0131621
Sample_b202	PD	0.0206991	0.0097095	0.0344166	0.0368108	0.0144922	0.00755301	0.765859	0.0708779	0.0275793	0.012002
Sample_b203	PD	0.0189186	0.00995826	0.0316999	0.0362312	0.0153567	0.00847862	0.765851	0.0778489	0.022614	0.0130431
Sample_b204	Control	0.0184276	0.00955578	0.0334722	0.0347376	0.0152342	0.00802207	0.765831	0.0799857	0.0220535	0.0126807
Sample_b205	PD	0.0192961	0.00927578	0.0307232	0.0350825	0.0145815	0.00796893	0.765755	0.0832638	0.0225213	0.0115319
Sample_b206	PD	0.0183884	0.0091098	0.0311554	0.0368534	0.0154748	0.00803791	0.765665	0.0815652	0.020672	0.0130779
Sample_b207	PD	0.0184801	0.0098453	0.0344181	0.035406	0.0147008	0.00807071	0.765562	0.0781164	0.0224859	0.0129154
Sample_b208	PD	0.0198505	0.0107104	0.0338416	0.0375072	0.0146699	0.00850635	0.765545	0.0720931	0.0246652	0.0126107
Sample_b209	Control	0.0186867	0.00958185	0.032946	0.0339842	0.01464	0.00802398	0.765498	0.0821924	0.0224071	0.01204
Sample_b210	PD	0.0195309	0.00971086	0.0318357	0.036303	0.0151475	0.00820725	0.765386	0.0773934	0.0241272	0.0123581
Sample_b211	Control	0.0187099	0.0100095	0.0558276	0.0437438	0.013975	0.00703209	0.765338	0.0437615	0.0286006	0.0130015
Sample_b212	PD	0.0190668	0.0103783	0.0355414	0.0379478	0.0148893	0.00837478	0.765271	0.0722223	0.0232644	0.0130437
Sample_b213	PD	0.0192307	0.0101802	0.0339815	0.0378003	0.0154573	0.00833628	0.765094	0.0737735	0.0233202	0.0128261
Sample_b214	PD	0.018249	0.0102723	0.0410779	0.0363137	0.0161803	0.00764671	0.764965	0.0695768	0.0215562	0.0141622
Sample_b215	PD	0.0203404	0.00993352	0.0297473	0.0351955	0.0158557	0.00847516	0.764959	0.0790302	0.024077	0.0123862
Sample_b216	PD	0.0187894	0.0103036	0.0434354	0.0380728	0.0153694	0.00772806	0.764818	0.0652699	0.0233804	0.0128325
Sample_b217	Control	0.0191223	0.00969524	0.0362968	0.0364232	0.0148644	0.00786146	0.764741	0.0744086	0.0237718	0.0128152
Sample_b218	PD	0.0190376	0.0095526	0.0328714	0.0357962	0.0163697	0.00814929	0.764562	0.0789335	0.0216688	0.0130584
Sample_b219	PD	0.0187636	0.0100461	0.0349375	0.0357268	0.0146093	0.00822102	0.764516	0.0780176	0.0227983	0.0123638
Sample_b220	Control	0.0212248	0.0101493	0.0306181	0.0352601	0.0155542	0.00834041	0.764404	0.0758793	0.0256333	0.0129363
Sample_b221	Control	0.0188577	0.00979694	0.0375018	0.0364796	0.0152324	0.00777186	0.764178	0.0741376	0.023164	0.0128805
Sample_b222	PD	0.0187565	0.00984783	0.0356248	0.0355791	0.0151745	0.00798174	0.764045	0.0773902	0.0225257	0.0130752
Sample_b223	PD	0.0194343	0.00981158	0.0333138	0.0352284	0.0148034	0.00814072	0.764031	0.0800037	0.022581	0.0126522
Sample_b224	PD	0.0215906	0.00977841	0.0313899	0.0356939	0.0155892	0.00801304	0.764027	0.0751669	0.0256519	0.013099
Sample_b225	Control	0.018973	0.00994008	0.0322053	0.0367849	0.0151384	0.00841859	0.763997	0.0790481	0.0229987	0.0124958
Sample_b226	PD	0.0191372	0.00982108	0.0307091	0.034435	0.014659	0.00828702	0.76391	0.084213	0.0226521	0.0121761
Sample_b227	Control	0.0192013	0.00994647	0.0366893	0.0371226	0.0155452	0.00795575	0.76389	0.0722693	0.023867	0.0135128
Sample_b228	PD	0.0176586	0.00944533	0.034272	0.0364518	0.0150934	0.00817977	0.76385	0.0818896	0.0201146	0.0130445
Sample_b229	PD	0.0204551	0.00989264	0.03162	0.0337737	0.013831	0.00808914	0.763799	0.0810496	0.0251901	0.0123002
Sample_b230	PD	0.0189257	0.0099554	0.0349399	0.0352864	0.0157902	0.00806642	0.763776	0.0782539	0.022714	0.012292
Sample_b231	PD	0.0184	0.00945727	0.0375468	0.0368857	0.0161295	0.00758586	0.763761	0.0743339	0.023055	0.0128454
Sample_b232	PD	0.0195356	0.00965251	0.0308398	0.0352028	0.0159046	0.00819897	0.763716	0.0819694	0.022785	0.0121951
Sample_b233	Control	0.0195844	0.0100211	0.0305296	0.0352959	0.0151534	0.00845202	0.763689	0.081636	0.0232988	0.0123396
Sample_b234	Control	0.0190861	0.00944548	0.0334212	0.0356332	0.0150575	0.00805639	0.763645	0.0802688	0.0226259	0.0127606
Sample_b235	PD	0.0189588	0.0101603	0.0348892	0.0356865	0.0151499	0.00809199	0.763629	0.0785537	0.0219118	0.0129687
Sample_b236	Control	0.0191191	0.0100023	0.0404983	0.0401205	0.016066	0.00798304	0.763607	0.0668981	0.0222292	0.0134763
Sample_b237	Control	0.0191483	0.00999392	0.0323689	0.035206	0.015811	0.00831276	0.763606	0.0796565	0.0233976	0.0124986
Sample_b238	PD	0.0176905	0.00936486	0.0325689	0.034959	0.0150897	0.0081208	0.762946	0.0859593	0.0210294	0.0122713
Sample_b239	PD	0.0201517	0.0100887	0.0336093	0.0366885	0.0162934	0.00824171	0.762917	0.075065	0.0240666	0.0128782
Sample_b240	PD	0.0194562	0.0100376	0.0324456	0.0363098	0.0146659	0.00858425	0.762874	0.0803188	0.0229414	0.0123662
Sample_b241	Control	0.0185617	0.0102968	0.0384848	0.0388725	0.0156097	0.00828724	0.762794	0.0713854	0.021769	0.0139392
Sample_b242	PD	0.019175	0.0103108	0.0412317	0.0384383	0.0155692	0.00792199	0.762744	0.0674501	0.0232096	0.0139494
Sample_b243	PD	0.0182951	0.00978289	0.0363907	0.0388951	0.0164465	0.00824961	0.762688	0.0743458	0.0210877	0.0138191
Sample_b244	Control	0.0199849	0.0105451	0.0373502	0.0371258	0.0155509	0.00821365	0.762457	0.070061	0.0256374	0.0130744
Sample_b245	Control	0.0203131	0.0101365	0.0401362	0.037126	0.0161696	0.00785492	0.762439	0.0675604	0.0246007	0.013663
Sample_b246	PD	0.0203297	0.00990841	0.0346512	0.037315	0.0161578	0.00803503	0.762393	0.0738222	0.0237428	0.0136453
Sample_b247	PD	0.0197121	0.009927	0.0364882	0.0375654	0.015701	0.00804821	0.762341	0.0735894	0.0238531	0.0127742
Sample_b248	Control	0.0186778	0.00970621	0.034751	0.0356838	0.0170865	0.00805758	0.76234	0.0788495	0.0213168	0.0135306
Sample_b249	Control	0.0182686	0.0100341	0.0371104	0.0391365	0.0159186	0.00831859	0.762245	0.0732716	0.0219339	0.0137633
Sample_b250	PD	0.0190389	0.010291	0.0350771	0.0373666	0.0141224	0.00835554	0.762234	0.0776283	0.023288	0.0125982
Sample_b251	PD	0.0197246	0.0102387	0.0422904	0.0397629	0.0159826	0.00781927	0.762138	0.0626918	0.0259885	0.0133633
Sample_b252	PD	0.0177612	0.0102066	0.036593	0.0360825	0.0151297	0.00830369	0.762104	0.0797793	0.0207691	0.0132706
Sample_b253	PD	0.0201683	0.0107284	0.0357209	0.0372839	0.0153503	0.00837358	0.762029	0.0711556	0.0262921	0.0128976
Sample_b254	Control	0.0194993	0.0105532	0.035583	0.0377281	0.0154805	0.00842813	0.761954	0.0725499	0.0251413	0.0130828
Sample_b255	PD	0.019173	0.00999088	0.0355955	0.0369743	0.0151468	0.00819086	0.761933	0.0777165	0.0223874	0.012892
Sample_b256	Control	0.0185708	0.0105915	0.0396505	0.0374075	0.015399	0.00833945	0.761891	0.0728894	0.022113	0.0131478
Sample_b257	PD	0.0199105	0.0103459	0.0360505	0.0360412	0.0153095	0.00816358	0.76177	0.0748144	0.0245995	0.0129953
Sample_b258	Control	0.0184519	0.00999453	0.0382761	0.0364317	0.0157195	0.00797818	0.761769	0.0766267	0.0219147	0.0128372
Sample_b259	PD	0.0198658	0.0105488	0.0355457	0.0369154	0.0159896	0.00844673	0.761735	0.0739202	0.023979	0.0130539
Sample_b260	Control	0.0183026	0.00969295	0.0300143	0.0330922	0.0141762	0.00845655	0.76171	0.0914906	0.0209649	0.0120996
Sample_b261	PD	0.0191227	0.0100611	0.0382509	0.0381031	0.0161713	0.00808293	0.76168	0.0710894	0.0240361	0.0134028
Sample_b262	PD	0.0189517	0.00929181	0.0299545	0.0325131	0.0151712	0.00797043	0.761654	0.0904063	0.0219563	0.0121304
Sample_b263	PD	0.019083	0.00990812	0.0333475	0.0369594	0.0150268	0.00844153	0.761541	0.0808773	0.0221805	0.0126349
Sample_b264	PD	0.0176286	0.0103573	0.040195	0.0365986	0.014831	0.00805816	0.76154	0.0766709	0.0207159	0.0134048
Sample_b265	PD	0.0196996	0.0101232	0.0378056	0.0366753	0.0157405	0.00796863	0.761481	0.0736959	0.0237152	0.0130948
Sample_b266	PD	0.0203117	0.00998969	0.0343907	0.0379896	0.0152859	0.00818437	0.761457	0.074459	0.0252371	0.0126948
Sample_b267	PD	0.0193836	0.0102518	0.0370651	0.0411973	0.0152915	0.00843005	0.761377	0.0702322	0.0232728	0.0134989
Sample_b268	PD	0.0194583	0.0102783	0.0339894	0.0360736	0.0148775	0.00840223	0.761355	0.0795135	0.0236135	0.0124385
Sample_b269	PD	0.0196399	0.0103503	0.0348783	0.0377881	0.0141883	0.00852317	0.761337	0.0760784	0.0246072	0.012609
Sample_b270	PD	0.0191528	0.0103232	0.0381319	0.0386126	0.0155256	0.00836858	0.76129	0.071808	0.0239688	0.0128183
Sample_b271	Control	0.0186415	0.0101483	0.0350322	0.0355797	0.0155256	0.00824192	0.761212	0.079666	0.0229658	0.0129867
Sample_b272	PD	0.0187847	0.010282	0.0371758	0.0373078	0.0162277	0.00823839	0.761211	0.0746634	0.0232441	0.0128647
Sample_b273	PD	0.0185492	0.0101776	0.0409582	0.0390236	0.0150154	0.00779778	0.761188	0.0706102	0.02324	0.0134403
Sample_b274	PD	0.0202075	0.010333	0.0367142	0.0391835	0.0155438	0.00814443	0.761149	0.0697243	0.0263579	0.0126424
Sample_b275	PD	0.0181964	0.00934292	0.0281239	0.0317227	0.0149997	0.00830509	0.761146	0.0953649	0.020877	0.0119211
Sample_b276	PD	0.0193022	0.00999521	0.0352757	0.036814	0.015684	0.00820233	0.761071	0.0773732	0.0230316	0.0132509
Sample_b277	PD	0.0193581	0.0100422	0.0321028	0.0357105	0.0158315	0.00856283	0.761018	0.0818741	0.0225341	0.0129657
Sample_b278	Control	0.0195	0.0101685	0.0401512	0.0381076	0.0161223	0.00788614	0.760982	0.0690434	0.0245715	0.013467
Sample_b279	PD	0.0186734	0.0101749	0.0373161	0.0387072	0.0157755	0.00809842	0.760977	0.0744468	0.0217867	0.0140439
Sample_b280	PD	0.0187296	0.0103599	0.0441172	0.0377045	0.0158898	0.00790735	0.760945	0.0669746	0.0239741	0.0133982
Sample_b281	PD	0.0202308	0.00977266	0.0297172	0.0369297	0.0145966	0.00860997	0.760913	0.083221	0.0237549	0.0122548
Sample_b282	PD	0.0190383	0.0101849	0.0378061	0.0395172	0.0155389	0.00810166	0.760893	0.0721644	0.0231987	0.0135568
Sample_b283	PD	0.0189925	0.0103032	0.0360579	0.0372885	0.0159929	0.00827009	0.760813	0.0756579	0.0230647	0.0135588
Sample_b284	PD	0.0187646	0.0101294	0.0335132	0.0356729	0.0149228	0.00848356	0.7607	0.083231	0.0224616	0.0121213
Sample_b285	PD	0.0201694	0.01022	0.0338588	0.0350004	0.0154983	0.00819221	0.760613	0.0796973	0.0237363	0.0130139
Sample_b286	PD	0.0201595	0.0105098	0.0323668	0.0358004	0.0151264	0.00848765	0.760411	0.0794331	0.0251677	0.0125375
Sample_b287	PD	0.0207166	0.0106397	0.0351242	0.0376868	0.0154554	0.00854965	0.760359	0.0733797	0.0248704	0.0132182
Sample_b288	PD	0.0193204	0.0104257	0.0369876	0.0382597	0.0178009	0.00825233	0.760287	0.0718023	0.0227611	0.0141029
Sample_b289	PD	0.0183883	0.00974796	0.0305679	0.0353053	0.0137357	0.00861993	0.76027	0.0894833	0.0215761	0.0123058
Sample_b290	PD	0.0200499	0.0100882	0.0336271	0.037508	0.0149429	0.00840127	0.760083	0.0783078	0.0240885	0.0129031
Sample_b291	PD	0.0187877	0.0101415	0.0344629	0.0370463	0.0157655	0.0084239	0.760082	0.0804798	0.0217144	0.0130966
Sample_b292	PD	0.0184834	0.00981784	0.0394045	0.0372978	0.0154589	0.0079807	0.760019	0.0766696	0.0214494	0.0134184
Sample_b293	PD	0.0196044	0.00989311	0.0331015	0.0369937	0.0154094	0.00835502	0.759992	0.0810823	0.0227089	0.01286
Sample_b294	Control	0.0199276	0.0101612	0.0343222	0.038259	0.0153978	0.00847619	0.759797	0.0763101	0.0243289	0.0130197
Sample_b295	PD	0.0178262	0.0102276	0.0483333	0.037717	0.0163059	0.00763729	0.759773	0.0659521	0.0229883	0.0132393
Sample_b296	PD	0.02043	0.0106792	0.0344356	0.0367203	0.0164419	0.00867215	0.759664	0.0763395	0.0231797	0.0134376
Sample_b297	PD	0.0190754	0.0103142	0.0429278	0.0407923	0.0152032	0.00787191	0.759591	0.0667637	0.0233392	0.0141213
Sample_b298	PD	0.0211344	0.0101823	0.0301997	0.0372509	0.0150977	0.00869385	0.759555	0.0799275	0.0249655	0.0129927
Sample_b299	PD	0.0197078	0.010626	0.039212	0.0436116	0.0148737	0.00832025	0.759548	0.0650857	0.0251798	0.0138347
Sample_b300	Control	0.0191383	0.0102341	0.0341468	0.0393829	0.015946	0.00867585	0.759507	0.0772413	0.0223298	0.013398
Sample_b301	PD	0.0186861	0.00970981	0.0335464	0.036762	0.0145398	0.00826843	0.759434	0.0840194	0.0221949	0.0128391
Sample_b302	PD	0.0203881	0.0103622	0.0351977	0.0372772	0.015697	0.00854537	0.759413	0.0759967	0.0237612	0.0133618
Sample_b303	PD	0.0178304	0.00992003	0.0357244	0.0362122	0.0176282	0.00834829	0.759367	0.080907	0.0204063	0.0136565
Sample_b304	Control	0.0209316	0.0106871	0.0389249	0.0369605	0.0158323	0.00809093	0.75933	0.0689515	0.0272416	0.0130492
Sample_b305	PD	0.0188272	0.00968408	0.0329789	0.034297	0.0148711	0.00813073	0.759317	0.087043	0.0217868	0.0130642
Sample_b306	PD	0.0187647	0.010339	0.0381781	0.0393892	0.0150759	0.00850117	0.759241	0.0742468	0.0228712	0.0133936
Sample_b307	Control	0.0195012	0.0101528	0.0324521	0.0379914	0.0160715	0.00875451	0.759236	0.0791502	0.0233547	0.0133358
Sample_b308	PD	0.0186466	0.0103817	0.0401208	0.0381148	0.0161704	0.00817212	0.759216	0.0732909	0.0224341	0.0134522
Sample_b309	PD	0.0192683	0.00993783	0.0327107	0.0365227	0.0158344	0.0084275	0.7592	0.0819203	0.0225449	0.0136338
Sample_b310	PD	0.0207017	0.0101495	0.0325759	0.0354511	0.0167766	0.00850407	0.759102	0.0788278	0.0240736	0.0138376
Sample_b311	Control	0.0185236	0.00990386	0.0345803	0.0361455	0.0160522	0.00836334	0.759087	0.0828497	0.0210125	0.0134817
Sample_b312	PD	0.0191088	0.00999996	0.0349337	0.0382439	0.0157948	0.00830675	0.75908	0.0794522	0.0212808	0.0137993
Sample_b313	Control	0.0200476	0.0104762	0.0343343	0.0390405	0.0152146	0.00861615	0.758956	0.0760086	0.0238661	0.0134405
Sample_b314	Control	0.0190837	0.0106643	0.0380307	0.0377626	0.0159188	0.00857585	0.758945	0.0743574	0.0227768	0.0138849
Sample_b315	PD	0.0188399	0.00937248	0.0342172	0.0388125	0.015217	0.00803149	0.758861	0.0811134	0.021934	0.0136006
Sample_b316	Control	0.0179115	0.0100273	0.0338661	0.0356286	0.0149559	0.0085063	0.758825	0.0865473	0.0214339	0.0122984
Sample_b317	PD	0.0201811	0.0105775	0.0399305	0.0403733	0.0155884	0.00828425	0.758821	0.0674361	0.0255823	0.0132256
Sample_b318	PD	0.0196929	0.0103178	0.0390154	0.0372434	0.0160963	0.00801232	0.758759	0.0734017	0.0240698	0.0133918
Sample_b319	PD	0.0204288	0.0101629	0.0357652	0.0369897	0.0163441	0.00822028	0.758724	0.076404	0.0234961	0.0134647
Sample_b320	PD	0.0196606	0.00994628	0.0391603	0.0387639	0.0164358	0.0079946	0.758585	0.0705808	0.0253703	0.0135026
Sample_b321	Control	0.0195099	0.00997804	0.0319194	0.0374961	0.015534	0.00888801	0.758554	0.0827318	0.0226163	0.0127727
Sample_b322	Control	0.0200704	0.0106271	0.0410515	0.0373144	0.015257	0.00790964	0.758524	0.0707375	0.0250217	0.0134863
Sample_b323	Control	0.0202009	0.00936093	0.0283338	0.0331713	0.016437	0.00819841	0.758459	0.0891904	0.0235562	0.0130917
Sample_b324	PD	0.0194581	0.0101082	0.0377981	0.0360836	0.016938	0.00801694	0.75842	0.0763219	0.0236854	0.01317
Sample_b325	Control	0.0192413	0.0102394	0.0383754	0.0392621	0.0152422	0.00838629	0.758409	0.0742762	0.0231814	0.013387
Sample_b326	Control	0.0196325	0.0100522	0.0354624	0.0370525	0.0165103	0.0083831	0.758405	0.0775902	0.0231527	0.0137593
Sample_b327	PD	0.0182211	0.0105723	0.0398413	0.0389939	0.0153928	0.00847852	0.758366	0.0749906	0.0213588	0.0137843
Sample_b328	PD	0.0202434	0.0104419	0.0393493	0.0371728	0.0163489	0.00816356	0.758333	0.0718497	0.0246194	0.0134779
Sample_b329	PD	0.0190123	0.00988537	0.0364829	0.0380821	0.0145979	0.00813551	0.758321	0.079236	0.0227626	0.0134843
Sample_b330	PD	0.0184998	0.00978468	0.0346328	0.0374274	0.014954	0.00843764	0.758318	0.0832348	0.0211996	0.0135109
Sample_b331	PD	0.0200213	0.0104885	0.0354236	0.0370951	0.014837	0.00860475	0.75831	0.0782844	0.0238271	0.0131086
Sample_b332	PD	0.0188576	0.00996879	0.0381156	0.0374926	0.015603	0.00798535	0.758248	0.0769848	0.0232971	0.0134467
Sample_b333	Control	0.0203234	0.0108512	0.0399149	0.0398435	0.0170015	0.00847948	0.75824	0.0657886	0.0252136	0.0143443
Sample_b334	Control	0.0191056	0.0103779	0.0390768	0.0378815	0.0152974	0.00829839	0.758227	0.0751056	0.0233496	0.0132804
Sample_b335	PD	0.0194231	0.0103505	0.0341784	0.0369786	0.0143764	0.00866776	0.758221	0.0816768	0.0232806	0.0128465
Sample_b336	PD	0.0195265	0.010706	0.0382031	0.0378399	0.015304	0.00850235	0.758187	0.074546	0.0239698	0.0132151
Sample_b337	Control	0.0192964	0.0100064	0.0360666	0.0362507	0.0163593	0.00818405	0.758182	0.0786275	0.0241168	0.0129105
Sample_b338	Control	0.0194302	0.0100117	0.0565415	0.0487357	0.0143105	0.0071671	0.758113	0.0447312	0.0275743	0.0133849
Sample_b339	Control	0.021407	0.0105618	0.0421172	0.0390529	0.0158165	0.00780038	0.758065	0.0609254	0.031391	0.0128626
Sample_b340	PD	0.019922	0.0100243	0.0337848	0.0373251	0.015642	0.00857848	0.758034	0.0796111	0.0230837	0.0139948
Sample_b341	PD	0.0196415	0.0104225	0.0376534	0.0408086	0.0154075	0.00843408	0.757973	0.0717181	0.0240194	0.0139223
Sample_b342	PD	0.0203209	0.0107874	0.0340074	0.0378418	0.0151944	0.00885586	0.757938	0.0764821	0.0253027	0.0132691
Sample_b343	Control	0.0195331	0.0105639	0.0370198	0.0375868	0.0166836	0.00857533	0.757871	0.07559	0.0225185	0.0140583
Sample_b344	PD	0.0194195	0.01019	0.0344195	0.0361339	0.0158084	0.00834644	0.7578	0.0817211	0.0230588	0.0131027
Sample_b345	PD	0.0190497	0.0101106	0.0337814	0.0359848	0.0151821	0.00858041	0.757769	0.0837878	0.0227299	0.0130244
Sample_b346	PD	0.0197098	0.0105022	0.0360957	0.0369499	0.0152148	0.00845921	0.757762	0.0784318	0.0237981	0.0130761
Sample_b347	PD	0.0207868	0.0105437	0.0334833	0.0373879	0.0163974	0.0087412	0.757753	0.0765144	0.0245232	0.0138692
Sample_b348	PD	0.0203793	0.0107033	0.0360685	0.0375623	0.0151967	0.00872994	0.757569	0.0755341	0.0251955	0.0130613
Sample_b349	PD	0.0190809	0.0102016	0.0356045	0.0373904	0.0156286	0.00838069	0.75737	0.0798294	0.0229935	0.0135202
Sample_b350	Control	0.0193049	0.0101647	0.034047	0.037521	0.0150958	0.00843236	0.757366	0.0820731	0.0228065	0.0131889
Sample_b351	PD	0.019421	0.0100314	0.039035	0.0365571	0.0169809	0.00794514	0.757324	0.075239	0.0235652	0.0139007
Sample_b352	PD	0.0211933	0.0112615	0.0468675	0.0474272	0.0166144	0.00815995	0.757312	0.0483538	0.0285285	0.0142821
Sample_b353	PD	0.0196936	0.0106171	0.0356435	0.0384256	0.0163509	0.00870433	0.757264	0.0759919	0.0237396	0.0135693
Sample_b354	Control	0.0203783	0.0107557	0.0340133	0.0360699	0.0159771	0.00862259	0.757239	0.0789114	0.0243927	0.0136401
Sample_b355	PD	0.0192902	0.0103818	0.0371599	0.0378916	0.0158151	0.00831502	0.75719	0.076602	0.0239662	0.0133886
Sample_b356	PD	0.0198991	0.0101107	0.0319971	0.0361294	0.0159769	0.00853361	0.757147	0.0839081	0.0228998	0.0133977
Sample_b357	PD	0.0198052	0.0105868	0.0360852	0.0351883	0.0155767	0.00841835	0.757144	0.0799143	0.023776	0.0135049
Sample_b358	PD	0.0195675	0.0104481	0.0373104	0.0366829	0.0155587	0.00849258	0.757102	0.0785798	0.0233467	0.0129113
Sample_b359	PD	0.0190307	0.00999992	0.0350312	0.0371191	0.016006	0.00848382	0.757076	0.0822296	0.0213636	0.0136601
Sample_b360	PD	0.0202071	0.0103135	0.0295249	0.0354513	0.0154576	0.00900825	0.757072	0.0876244	0.0226976	0.012643
Sample_b361	PD	0.0199967	0.00993105	0.0312586	0.0372022	0.0151353	0.00874963	0.757045	0.0848246	0.0229488	0.0129078
Sample_b362	PD	0.0200061	0.0102517	0.0355664	0.036573	0.0155374	0.0084672	0.756986	0.0799546	0.0231096	0.013548
Sample_b363	Control	0.02025	0.0100949	0.0353007	0.0400187	0.0162035	0.00846832	0.756903	0.0760796	0.023446	0.0132352
Sample_b364	PD	0.0189086	0.010672	0.0395259	0.0383253	0.015474	0.00860848	0.756863	0.074941	0.023179	0.0135022
Sample_b365	PD	0.0212993	0.0105667	0.035812	0.040483	0.0161334	0.00854768	0.756862	0.0708517	0.0255783	0.0138658
Sample_b366	PD	0.0195345	0.0106273	0.0326899	0.0371252	0.0155484	0.00909432	0.756811	0.0825784	0.022657	0.013334
Sample_b367	PD	0.0206742	0.0103623	0.0338605	0.03824	0.0166586	0.00870338	0.756811	0.0758874	0.0244163	0.0143868
Sample_b368	PD	0.0197469	0.0100731	0.0337457	0.0370354	0.0159809	0.00854473	0.756808	0.0817097	0.0232986	0.0130572
Sample_b369	Control	0.0205941	0.0108711	0.0409035	0.0402429	0.0186762	0.00832114	0.756801	0.0634318	0.0248639	0.0152938
Sample_b370	PD	0.0196512	0.0102892	0.0341374	0.0365969	0.0154708	0.00864311	0.756744	0.0811705	0.0238698	0.013427
Sample_b371	PD	0.0200438	0.0105939	0.0333661	0.0375518	0.0158366	0.00883753	0.756742	0.0795963	0.0241389	0.0132933
Sample_b372	Control	0.0195193	0.011111	0.0437578	0.0393314	0.0165092	0.0082021	0.75673	0.0657595	0.0252199	0.0138602
Sample_b373	Control	0.0201881	0.0102694	0.0373292	0.0377536	0.0158765	0.00820417	0.756687	0.0755958	0.0249433	0.0131525
Sample_b374	Control	0.0198604	0.0106948	0.0374418	0.0369806	0.0165551	0.00855855	0.75664	0.0757691	0.0236015	0.0138976
Sample_b375	Control	0.0211894	0.010621	0.0385969	0.0384722	0.0162505	0.00844576	0.756588	0.0702675	0.0258762	0.0136924
Sample_b376	Control	0.0200215	0.0100885	0.0340996	0.0390228	0.0152374	0.008406	0.75658	0.0793226	0.0237084	0.0135128
Sample_b377	PD	0.0186964	0.00994778	0.0377767	0.0360206	0.0162771	0.00813456	0.756557	0.0802755	0.0231018	0.013213
Sample_b378	Control	0.0189076	0.0102615	0.0371928	0.0373637	0.0152131	0.00839057	0.756521	0.0803016	0.0220071	0.0138416
Sample_b379	Control	0.019313	0.010551	0.0354142	0.0367093	0.0145943	0.00859879	0.756517	0.0813471	0.0239718	0.0129831
Sample_b380	PD	0.0201358	0.0102308	0.0339923	0.0358345	0.016443	0.00846216	0.756466	0.0818362	0.0232904	0.0133086
Sample_b381	Control	0.0200539	0.0101423	0.0338698	0.036707	0.0162441	0.0084724	0.756318	0.0809701	0.0238655	0.0133568
Sample_b382	PD	0.0197906	0.00963811	0.0280165	0.0331369	0.0148959	0.00868103	0.756307	0.094481	0.0227479	0.0123049
Sample_b383	PD	0.019416	0.0104469	0.0393027	0.0399743	0.0162876	0.00860056	0.756275	0.072377	0.023543	0.0137768
Sample_b384	PD	0.01877	0.0100291	0.0348687	0.037235	0.0168566	0.00849084	0.756257	0.0812806	0.0223759	0.013836
Sample_b385	PD	0.0204019	0.0106461	0.037916	0.0382688	0.0153626	0.00848361	0.75615	0.0741562	0.0250256	0.0135888
Sample_b386	PD	0.0196709	0.0105164	0.0348546	0.0363969	0.0157318	0.00859508	0.756095	0.0809847	0.0238385	0.0133162
Sample_b387	PD	0.0202162	0.0103725	0.0376409	0.0373229	0.0172674	0.00827782	0.756053	0.0744601	0.0240684	0.0143204
Sample_b388	PD	0.018479	0.01011	0.0346486	0.0354363	0.0149809	0.00840958	0.755988	0.0872525	0.021596	0.0130995
Sample_b389	Control	0.0190362	0.0104679	0.0339262	0.0372189	0.0153352	0.00881673	0.755981	0.0833698	0.0229418	0.012906
Sample_b390	Control	0.0200877	0.0109791	0.0409174	0.0384425	0.0166675	0.00847858	0.755923	0.0701657	0.0243371	0.0140016
Sample_b391	PD	0.01927	0.0102482	0.0364805	0.0369272	0.0147653	0.00843869	0.755839	0.081477	0.0237691	0.0127847
Sample_b392	PD	0.0204983	0.0109444	0.0352266	0.037986	0.0163008	0.0087047	0.75579	0.0758224	0.0255454	0.0131813
Sample_b393	PD	0.0196348	0.0101019	0.0332638	0.0368699	0.0156496	0.00869955	0.755764	0.0845091	0.0223034	0.0132041
Sample_b394	PD	0.0184835	0.0104027	0.038021	0.0375589	0.01542	0.00866417	0.755729	0.0801234	0.0220514	0.0135454
Sample_b395	PD	0.0193588	0.0106313	0.0407402	0.0386612	0.015485	0.00846396	0.755708	0.0737499	0.0236259	0.013576
Sample_b396	Control	0.0193628	0.0104302	0.0439417	0.0383276	0.0158665	0.00806785	0.755701	0.0706673	0.024413	0.0132222
Sample_b397	PD	0.0197256	0.0106917	0.0400849	0.0369405	0.0162539	0.00839404	0.755648	0.0746152	0.0237118	0.0139348
Sample_b398	PD	0.0200404	0.0109592	0.0401121	0.0394514	0.01757	0.00847692	0.755589	0.0689912	0.0237783	0.015031
Sample_b399	PD	0.0202793	0.0104057	0.0408561	0.0393365	0.0162373	0.0080726	0.755549	0.0697469	0.0244997	0.0150168
Sample_b400	PD	0.0205129	0.0101081	0.0305823	0.0348767	0.0159911	0.00882912	0.755529	0.0880788	0.0227697	0.0127218
Sample_b401	Control	0.0204713	0.0105854	0.0365765	0.0385555	0.015389	0.00873812	0.755455	0.0760487	0.0249935	0.0131867
Sample_b402	PD	0.0204389	0.0110894	0.0404189	0.0421282	0.0162755	0.0087989	0.755429	0.0665382	0.0249419	0.0139414
Sample_b403	Control	0.0207282	0.0108994	0.0390578	0.0399585	0.016866	0.00847382	0.755266	0.0694571	0.0253665	0.0139267
Sample_b404	PD	0.0206227	0.0104509	0.0328727	0.0371879	0.0154273	0.0087697	0.755238	0.0826449	0.0235171	0.0132687
Sample_b405	PD	0.0200437	0.0107411	0.0344499	0.0389063	0.0154778	0.00903878	0.755047	0.0795681	0.0235491	0.0131782
Sample_b406	Control	0.0204404	0.0106257	0.037909	0.0386597	0.0161397	0.0086	0.75503	0.0737499	0.0256663	0.013179
Sample_b407	Control	0.0207906	0.0109411	0.0355249	0.0377445	0.014988	0.00892961	0.755003	0.0779969	0.0249519	0.0131293
Sample_b408	PD	0.0195905	0.0104627	0.0359952	0.038314	0.0157741	0.0087993	0.754879	0.0796261	0.0228223	0.0137372
Sample_b409	Control	0.0194387	0.0107489	0.0405484	0.038573	0.0174633	0.00847194	0.754858	0.0724235	0.0229328	0.0145418
Sample_b410	PD	0.019605	0.00998879	0.0339515	0.0354911	0.0166576	0.00832126	0.754802	0.0842469	0.0233324	0.0136029
Sample_b411	PD	0.020437	0.0104586	0.0377018	0.0366571	0.0155053	0.00852957	0.754794	0.0791137	0.0230681	0.0137352
Sample_b412	Control	0.0204758	0.0106498	0.0346154	0.0383903	0.0154904	0.00883944	0.754772	0.0791212	0.0239572	0.0136885
Sample_b413	PD	0.0199651	0.0104497	0.0354317	0.0371812	0.0157237	0.00860401	0.754772	0.0808554	0.0230063	0.0140112
Sample_b414	Control	0.0207657	0.0106507	0.0339748	0.037911	0.01641	0.00882244	0.754684	0.0783875	0.024888	0.0135057
Sample_b415	PD	0.0207466	0.0107152	0.0409167	0.0368971	0.0164228	0.00808489	0.754575	0.0718386	0.0262074	0.0135959
Sample_b416	PD	0.0216344	0.0102418	0.0337794	0.0370282	0.0161232	0.00843	0.754538	0.079778	0.024252	0.0141954
Sample_b417	PD	0.0208234	0.0110459	0.0395089	0.0409453	0.0160297	0.00863258	0.754396	0.0696028	0.0247616	0.0142536
Sample_b418	Control	0.0196154	0.0107428	0.0364324	0.0404301	0.0164555	0.00892594	0.754379	0.0757901	0.0235554	0.0136731
Sample_b419	Control	0.0196189	0.0102678	0.0374691	0.0373106	0.0162601	0.00845278	0.754341	0.0791502	0.0233143	0.0138153
Sample_b420	Control	0.0202826	0.0108435	0.0419279	0.0414755	0.0178431	0.00855513	0.754336	0.0653845	0.0243526	0.0149988
Sample_b421	PD	0.01977	0.0103871	0.0342363	0.0391626	0.0156688	0.00877437	0.754309	0.0803444	0.0238464	0.0135008
Sample_b422	PD	0.0193803	0.0106767	0.0367616	0.0369152	0.015883	0.00868606	0.754299	0.0814979	0.0226419	0.0132586
Sample_b423	PD	0.0194278	0.0107751	0.0394636	0.0378588	0.0167786	0.00854189	0.754288	0.0760343	0.0228274	0.0140039
Sample_b424	PD	0.0190462	0.0107703	0.0418295	0.0374658	0.0167389	0.00826501	0.754279	0.0746464	0.0238594	0.0130995
Sample_b425	Control	0.0201029	0.0109868	0.0356045	0.0382993	0.0152047	0.00898664	0.754247	0.0785305	0.0243129	0.0137247
Sample_b426	PD	0.0192166	0.00992567	0.0308245	0.0367659	0.0155402	0.00879124	0.754225	0.0895029	0.0221354	0.0130727
Sample_b427	PD	0.0195701	0.0100916	0.0349182	0.0364489	0.0153925	0.00841341	0.754212	0.0836092	0.0244795	0.0128644
Sample_b428	PD	0.0201337	0.0107517	0.0388631	0.0397118	0.016115	0.00865345	0.754089	0.0733487	0.0241488	0.0141848
Sample_b429	PD	0.019543	0.010108	0.0309493	0.033583	0.0157753	0.00880983	0.754064	0.0926158	0.0216837	0.0128685
Sample_b430	PD	0.0208335	0.0103636	0.0460711	0.0406599	0.0162592	0.00778875	0.754041	0.0631334	0.0266692	0.0141807
Sample_b431	Control	0.0199773	0.0104441	0.0361646	0.0388826	0.0169227	0.00857427	0.754019	0.0765135	0.0251545	0.0133473
Sample_b432	PD	0.0198568	0.0107806	0.0406629	0.039691	0.0148973	0.0086034	0.754015	0.0732742	0.0245733	0.0136451
Sample_b433	PD	0.0206279	0.0105285	0.0347459	0.0393641	0.0159831	0.00865597	0.753971	0.0773301	0.0249008	0.0138923
Sample_b434	PD	0.0196521	0.010514	0.0368098	0.0373766	0.0158912	0.00851249	0.753954	0.0798298	0.0233092	0.0141502
Sample_b435	PD	0.0191283	0.0107343	0.0407595	0.0411306	0.0161717	0.00878969	0.753938	0.0721829	0.0229	0.0142653
Sample_b436	PD	0.0195319	0.0103096	0.0363408	0.0384591	0.015824	0.00848506	0.753904	0.07953	0.0238187	0.0137968
Sample_b437	PD	0.0192212	0.01068	0.0364737	0.0379307	0.0154468	0.00889568	0.75387	0.0816791	0.0219693	0.0138334
Sample_b438	PD	0.0185997	0.0101505	0.0347632	0.0346109	0.0159278	0.00851892	0.753778	0.0893784	0.0209316	0.013341
Sample_b439	PD	0.020413	0.0113283	0.0393362	0.0376904	0.0158142	0.00878871	0.753772	0.0743151	0.0251943	0.0133479
Sample_b440	PD	0.0209137	0.0103651	0.0368344	0.0387567	0.0165689	0.00854742	0.753733	0.0760185	0.0244939	0.0137683
Sample_b441	PD	0.0194634	0.0102727	0.0332027	0.037629	0.0152836	0.0088256	0.753723	0.0856378	0.0230349	0.0129273
Sample_b442	PD	0.0211013	0.0107136	0.0368231	0.0367964	0.0169181	0.00866439	0.753721	0.0775239	0.0236997	0.014039
Sample_b443	PD	0.0186832	0.0107883	0.0421755	0.0406541	0.0162043	0.00844141	0.753627	0.0724629	0.0234099	0.0135535
Sample_b444	PD	0.0207023	0.0106802	0.0322094	0.0359619	0.0161244	0.00895016	0.753557	0.0856131	0.0229205	0.0132807
Sample_b445	PD	0.0197994	0.0105243	0.0393838	0.0376628	0.0166624	0.00840332	0.753509	0.0767641	0.0230533	0.0142373
Sample_b446	PD	0.0190216	0.0104125	0.0340356	0.0363265	0.0159761	0.00883919	0.753439	0.0865473	0.0222098	0.0131923
Sample_b447	PD	0.0199786	0.0106453	0.0360266	0.0382901	0.0166497	0.00887066	0.753437	0.0791767	0.0234794	0.0134455
Sample_b448	PD	0.0207263	0.0109532	0.0382234	0.0379978	0.0165091	0.00851114	0.753435	0.0742653	0.0258661	0.0135132
Sample_b449	PD	0.0205436	0.0109553	0.0371217	0.040426	0.0157598	0.0089275	0.753361	0.074081	0.0245752	0.0142494
Sample_b450	PD	0.0205302	0.0104861	0.0320306	0.0401098	0.0161137	0.00921498	0.753349	0.0811562	0.0232557	0.0137533
Sample_b451	PD	0.0199589	0.0103738	0.0335111	0.0369324	0.0159485	0.00893203	0.75327	0.084389	0.0227882	0.0138959
Sample_b452	PD	0.0202433	0.0107787	0.0474959	0.0397001	0.0166288	0.00804347	0.753244	0.0636537	0.0262164	0.0139957
Sample_b453	Control	0.0191663	0.0105099	0.0370718	0.0409853	0.0160521	0.00885084	0.753183	0.0774842	0.0225087	0.0141874
Sample_b454	PD	0.0185225	0.00974814	0.0343991	0.0346352	0.0150767	0.00818946	0.753161	0.0913576	0.0218276	0.0130829
Sample_b455	Control	0.0196394	0.010821	0.0416985	0.0396969	0.0167991	0.00845566	0.753078	0.0708	0.0251838	0.0138279
Sample_b456	Control	0.0205468	0.0111856	0.0390204	0.0370777	0.0169689	0.00859881	0.753052	0.0752772	0.0247378	0.0135349
Sample_b457	PD	0.0206211	0.0102674	0.0337057	0.0364973	0.0169693	0.00860546	0.752942	0.0832369	0.023932	0.0132228
Sample_b458	Control	0.0195796	0.0105423	0.0359713	0.0378394	0.0159092	0.00873007	0.752873	0.0819248	0.022809	0.0138216
Sample_b459	PD	0.0206072	0.010907	0.0356862	0.0388751	0.0158313	0.00908366	0.752864	0.0788307	0.0235912	0.0137237
Sample_b460	PD	0.0191672	0.0103942	0.0362325	0.0390687	0.0160053	0.00865635	0.752854	0.0802593	0.0237468	0.013616
Sample_b461	PD	0.0198995	0.0102586	0.0358874	0.0387201	0.0161971	0.00851915	0.752801	0.0804427	0.0240833	0.0131914
Sample_b462	Control	0.0199991	0.0104894	0.0345389	0.0376703	0.0163401	0.00888223	0.752801	0.0829266	0.0226765	0.0136761
Sample_b463	Control	0.0204853	0.0109121	0.0370432	0.038568	0.0165576	0.00889468	0.752788	0.076879	0.0240454	0.0138268
Sample_b464	PD	0.0208071	0.0104855	0.0327173	0.0385899	0.0158971	0.00909654	0.752708	0.0818156	0.0243943	0.0134891
Sample_b465	PD	0.0207153	0.0108476	0.0352607	0.0379257	0.0162233	0.00898332	0.752682	0.0797666	0.023967	0.0136283
Sample_b466	Control	0.0206363	0.0109344	0.0359268	0.0392244	0.0163576	0.00889249	0.752631	0.0770013	0.0245523	0.0138433
Sample_b467	Control	0.0212132	0.010117	0.0396019	0.0373014	0.0166552	0.00799436	0.752599	0.0743958	0.0265483	0.0135739
Sample_b468	PD	0.0204509	0.0111639	0.0362265	0.0389724	0.0166832	0.0090523	0.752589	0.0772663	0.0240407	0.0135554
Sample_b469	PD	0.0206201	0.0113396	0.039	0.0405008	0.0163416	0.00915325	0.752565	0.0719318	0.0243274	0.01422
Sample_b470	PD	0.0193133	0.0108598	0.047915	0.0378496	0.0168926	0.007988	0.752524	0.0681013	0.0244439	0.0141127
Sample_b471	PD	0.0199199	0.00990414	0.0303436	0.033196	0.0156171	0.00857658	0.752495	0.0943997	0.0231115	0.0124367
Sample_b472	PD	0.018669	0.0105137	0.041235	0.0398679	0.0162416	0.00836932	0.752447	0.0768073	0.021516	0.0143329
Sample_b473	PD	0.0201227	0.0109775	0.0387557	0.0395126	0.0159483	0.00859813	0.752409	0.0731762	0.0263106	0.0141897
Sample_b474	PD	0.0199293	0.0105653	0.0386835	0.0393919	0.0173191	0.0086285	0.75234	0.0750496	0.0232079	0.0148847
Sample_b475	PD	0.0201247	0.0109224	0.0370173	0.0383737	0.0164591	0.00890857	0.752232	0.0782187	0.0239653	0.0137783
Sample_b476	Control	0.019613	0.0100474	0.0356177	0.0383505	0.015828	0.00844467	0.75221	0.0831401	0.0229065	0.0138425
Sample_b477	PD	0.0203335	0.0113384	0.0424443	0.0419538	0.0161047	0.00893859	0.752209	0.0678391	0.0246927	0.0141456
Sample_b478	PD	0.0199769	0.0106346	0.0371464	0.0385825	0.0175309	0.00893536	0.752203	0.0782023	0.0224777	0.0143105
Sample_b479	Control	0.0198412	0.0106769	0.0348232	0.0353326	0.0153586	0.00878308	0.752181	0.0864982	0.023511	0.0129939
Sample_b480	PD	0.0199555	0.0106792	0.0363297	0.038983	0.0168216	0.00886982	0.75218	0.0789946	0.0230171	0.0141696
Sample_b481	Control	0.0207929	0.0102137	0.0304563	0.0341393	0.0148168	0.00887516	0.752119	0.0911503	0.0243141	0.0131231
Sample_b482	PD	0.0208476	0.0108107	0.0359605	0.0381107	0.0174887	0.00880861	0.752053	0.0774549	0.023976	0.0144892
Sample_b483	PD	0.0203881	0.0110993	0.043568	0.0421233	0.0189277	0.00847879	0.75205	0.0635457	0.0246886	0.0151303
Sample_b484	Control	0.0201746	0.0107274	0.0391336	0.0389961	0.0185855	0.00872353	0.752043	0.0737904	0.0232643	0.0145614
Sample_b485	PD	0.0205108	0.0105547	0.034802	0.038097	0.0173622	0.00868526	0.752035	0.0795667	0.0234681	0.0149182
Sample_b486	Control	0.0191028	0.0105545	0.0373387	0.0360084	0.0149046	0.00847275	0.752008	0.085003	0.0236571	0.0129497
Sample_b487	PD	0.0201375	0.010933	0.0367978	0.0400198	0.0155491	0.00912814	0.751971	0.0767247	0.0251179	0.0136214
Sample_b488	PD	0.0200621	0.0104686	0.0366976	0.036765	0.0172798	0.00850954	0.751942	0.0807547	0.0240178	0.0135024
Sample_b489	PD	0.0212151	0.0106506	0.0336685	0.0377247	0.0165048	0.00900072	0.75192	0.0810163	0.0239078	0.0143918
Sample_b490	PD	0.0204764	0.00996534	0.0324021	0.0373595	0.0164293	0.00848751	0.751901	0.0853658	0.0238822	0.013731
Sample_b491	PD	0.0191251	0.0108589	0.0411507	0.0375072	0.0161599	0.00854091	0.751845	0.0780054	0.0232911	0.0135155
Sample_b492	PD	0.0207242	0.0107814	0.0354406	0.0380093	0.0160411	0.00877109	0.751839	0.0808292	0.0236732	0.0138913
Sample_b493	PD	0.0199314	0.0109823	0.0436663	0.0399749	0.0167405	0.00857468	0.751807	0.0697819	0.0238279	0.0147129
Sample_b494	PD	0.0195673	0.0105423	0.036243	0.0370585	0.0165147	0.008845	0.751787	0.0824054	0.023087	0.0139495
Sample_b495	PD	0.0211009	0.0102692	0.0325505	0.0350217	0.0170889	0.00854945	0.751731	0.0857571	0.0244705	0.0134609
Sample_b496	Control	0.0218666	0.011273	0.0371753	0.0402876	0.016446	0.0091259	0.751713	0.0716274	0.0266054	0.01388
Sample_b497	PD	0.02075	0.0105873	0.0325045	0.0359348	0.0166948	0.00899142	0.75171	0.0852362	0.023673	0.0139184
Sample_b498	PD	0.0184364	0.010008	0.0321252	0.0345224	0.0154131	0.00869714	0.751708	0.094624	0.0218434	0.012622
Sample_b499	Control	0.0208989	0.0105999	0.0325055	0.0386211	0.0160306	0.00908923	0.751695	0.0825884	0.0249739	0.0129975
Sample_b500	PD	0.0199421	0.0109007	0.0370145	0.0405098	0.0166706	0.00896478	0.75166	0.0777437	0.022188	0.0144065
Sample_b501	Control	0.021024	0.0105726	0.0451441	0.0501342	0.0149767	0.00791832	0.751644	0.0549181	0.0299838	0.0136843
Sample_b502	PD	0.0195574	0.0109615	0.039446	0.0398261	0.0154869	0.00871931	0.751626	0.0763375	0.0242566	0.0137829
Sample_b503	Control	0.019064	0.010646	0.0494913	0.0386785	0.016029	0.00803516	0.751564	0.0687809	0.0241384	0.0135728
Sample_b504	PD	0.020094	0.0107533	0.0352689	0.0400254	0.0175077	0.00926532	0.751522	0.0775204	0.0236168	0.0144258
Sample_b505	Control	0.0217278	0.0109764	0.0375103	0.0412749	0.0159623	0.00884694	0.751497	0.072192	0.0256396	0.0143731
Sample_b506	Control	0.0205651	0.0102429	0.0352553	0.0386917	0.016203	0.00843634	0.751491	0.0802612	0.024897	0.0139561
Sample_b507	Control	0.0215403	0.0103411	0.0282602	0.0379352	0.0149218	0.00934659	0.75142	0.0884785	0.0248466	0.0129101
Sample_b508	Control	0.0207072	0.0109775	0.0376969	0.0370148	0.0171187	0.00859862	0.751385	0.0771108	0.0253472	0.0140434
Sample_b509	PD	0.0199835	0.0107598	0.0411955	0.0409193	0.0160241	0.00867985	0.751322	0.0729432	0.023858	0.0143148
Sample_b510	Control	0.0214304	0.0112779	0.0388993	0.0375562	0.016347	0.00869541	0.751303	0.0750271	0.0256027	0.0138613
Sample_b511	Control	0.0218061	0.0113616	0.0407442	0.0405981	0.0168469	0.00868787	0.751296	0.0686827	0.0258586	0.0141184
Sample_b512	PD	0.019836	0.0109465	0.0405481	0.039512	0.0164287	0.00873437	0.751282	0.0747186	0.0239336	0.0140598
Sample_b513	Control	0.0200234	0.0102086	0.0316617	0.0376055	0.0157205	0.00885177	0.751258	0.0875771	0.023735	0.0133588
Sample_b514	Control	0.0203718	0.0110739	0.0402248	0.037553	0.0172254	0.00837815	0.751237	0.0749889	0.0249121	0.014035
Sample_b515	PD	0.0206021	0.010982	0.0438686	0.0396067	0.0168793	0.00811461	0.751071	0.0687847	0.0255103	0.0145805
Sample_b516	Control	0.0207585	0.0111239	0.0407777	0.0393696	0.0171681	0.00879904	0.751061	0.071758	0.0249803	0.0142043
Sample_b517	PD	0.0199606	0.0107568	0.0357259	0.0374865	0.0164301	0.00883622	0.751044	0.083072	0.0228252	0.0138632
Sample_b518	PD	0.0199323	0.0107079	0.0359646	0.0395854	0.0168429	0.00905043	0.751021	0.0790122	0.0238956	0.0139873
Sample_b519	PD	0.0195646	0.0102081	0.0322289	0.0369664	0.016986	0.00901436	0.750979	0.0884067	0.0223092	0.0133371
Sample_b520	PD	0.0203869	0.0105642	0.0360188	0.0391671	0.0167717	0.00888897	0.75094	0.0789607	0.0242902	0.0140114
Sample_b521	PD	0.0212406	0.0107923	0.0365789	0.039306	0.0157618	0.0087369	0.750911	0.0759709	0.0265865	0.0141146
Sample_b522	PD	0.020097	0.0113107	0.0421196	0.0384186	0.0165231	0.00870181	0.750904	0.0734437	0.0243159	0.014166
Sample_b523	PD	0.0201072	0.011069	0.0420517	0.0397584	0.0170053	0.00868056	0.75089	0.0723434	0.0241126	0.0139818
Sample_b524	Control	0.0198673	0.0111397	0.0428439	0.0407445	0.0166653	0.00871869	0.750875	0.0709907	0.0238525	0.0143029
Sample_b525	PD	0.019641	0.0105238	0.0376218	0.0379194	0.0166884	0.00851104	0.750872	0.0810224	0.0229716	0.0142285
Sample_b526	PD	0.0205367	0.0111325	0.0385893	0.0400466	0.0165059	0.00885923	0.750845	0.0744523	0.0254298	0.0136022
Sample_b527	PD	0.0202235	0.0110324	0.0368108	0.0374324	0.0159902	0.00902258	0.750842	0.0813842	0.0238187	0.0134434
Sample_b528	PD	0.0203622	0.0114659	0.0348175	0.0395079	0.0157415	0.00949072	0.750774	0.0795867	0.0249748	0.0132792
Sample_b529	PD	0.0210391	0.0106253	0.0360359	0.0407715	0.0170331	0.00893928	0.750766	0.0758421	0.0244054	0.0145421
Sample_b530	Control	0.0196651	0.0112542	0.0421448	0.0396271	0.0167089	0.00858819	0.75074	0.0734376	0.0230097	0.014824
Sample_b531	Control	0.0203636	0.0107492	0.0391569	0.0404744	0.0172597	0.00853855	0.750726	0.0744903	0.0235529	0.0146888
Sample_b532	PD	0.0199315	0.00992392	0.0315187	0.0372225	0.0160076	0.00878903	0.750687	0.0890841	0.0235356	0.0132998
Sample_b533	PD	0.0216247	0.0112759	0.039881	0.0402122	0.017699	0.00884039	0.750668	0.0687255	0.0267334	0.0143403
Sample_b534	PD	0.0200144	0.0105316	0.0363376	0.0368972	0.018557	0.00867236	0.750651	0.0810678	0.0223307	0.0149402
Sample_b535	PD	0.0222156	0.0112993	0.036471	0.0388308	0.0177091	0.0090239	0.750637	0.0735929	0.0263962	0.0138238
Sample_b536	PD	0.0198522	0.0106476	0.035337	0.0360078	0.0170023	0.00866581	0.750586	0.0856334	0.0223464	0.0139217
Sample_b537	Control	0.0199727	0.0112659	0.038469	0.0377832	0.0163517	0.00891602	0.750581	0.0786648	0.0242303	0.013765
Sample_b538	PD	0.0200607	0.0103887	0.0317463	0.0387369	0.0166435	0.00918926	0.750573	0.0855692	0.0233366	0.0137554
Sample_b539	PD	0.0206079	0.0110639	0.0373363	0.0389308	0.0167558	0.00889957	0.750565	0.0761944	0.0252577	0.0143888
Sample_b540	PD	0.0219258	0.0112971	0.0407097	0.0390873	0.0153281	0.00878694	0.75056	0.0720991	0.0266135	0.013592
Sample_b541	PD	0.0220366	0.0109557	0.033953	0.0389192	0.0165241	0.00910873	0.750444	0.0771601	0.0268421	0.0140567
Sample_b542	PD	0.0206492	0.0108181	0.0367494	0.0392176	0.0164939	0.00898535	0.750432	0.0786243	0.0241115	0.013918
Sample_b543	PD	0.020741	0.0112754	0.0396271	0.0378788	0.0155217	0.00882009	0.750362	0.0769478	0.0253311	0.0134954
Sample_b544	PD	0.0200588	0.0106552	0.0369643	0.0351513	0.0172321	0.00828786	0.750353	0.0823815	0.0249204	0.0139958
Sample_b545	Control	0.0216022	0.0105277	0.0322835	0.0371419	0.0164425	0.00875627	0.750221	0.0838231	0.0259811	0.0132208
Sample_b546	Control	0.0194774	0.0101385	0.0327767	0.0364013	0.0165215	0.0088456	0.750214	0.0896886	0.0229255	0.0130104
Sample_b547	Control	0.0202956	0.0107061	0.0342715	0.0370619	0.0153594	0.0090205	0.750183	0.0862476	0.0233234	0.0135314
Sample_b548	PD	0.0202254	0.0108992	0.0381398	0.0386591	0.0167389	0.00890618	0.75016	0.0783591	0.0232678	0.0146446
Sample_b549	Control	0.0203478	0.0108551	0.0366982	0.0398372	0.017205	0.00915778	0.750135	0.0777422	0.0238298	0.0141917
Sample_b550	PD	0.0185108	0.0101817	0.0349875	0.0361083	0.0158804	0.00886104	0.750086	0.0898914	0.0214653	0.0140272
Sample_b551	PD	0.0189685	0.0105954	0.0396507	0.0385448	0.016097	0.00863762	0.750084	0.0810072	0.0220969	0.0143179
Sample_b552	PD	0.0198907	0.010316	0.0407121	0.0373008	0.0167641	0.00796918	0.75007	0.0787208	0.0243379	0.0139186
Sample_b553	Control	0.0202978	0.0108675	0.0393903	0.0407656	0.0159728	0.00889387	0.750067	0.0743339	0.0252718	0.0141399
Sample_b554	PD	0.0217427	0.0104722	0.0336791	0.0365031	0.0157917	0.00866316	0.750054	0.0844219	0.0254353	0.0132364
Sample_b555	PD	0.0215574	0.0113294	0.0374026	0.0418541	0.0155462	0.00908337	0.750041	0.0732586	0.0253639	0.0145639
Sample_b556	PD	0.0207083	0.0101398	0.0370931	0.0398854	0.0166054	0.00837985	0.750023	0.0793114	0.0239072	0.0139462
Sample_b557	PD	0.0209399	0.0110255	0.0346784	0.0397943	0.0155319	0.00918996	0.750004	0.0802681	0.0250682	0.0135
Sample_b558	PD	0.0199789	0.0110921	0.0482361	0.0392484	0.0170585	0.0081704	0.750001	0.066723	0.0253273	0.0141647
Sample_b559	Control	0.020161	0.0110591	0.0386486	0.038198	0.0158548	0.0088126	0.74999	0.0792882	0.0240667	0.0139214
Sample_b560	PD	0.0207312	0.0106594	0.0329189	0.0388317	0.0162276	0.00930654	0.749948	0.0837526	0.0234863	0.0141377
Sample_b561	PD	0.0219681	0.0113202	0.033475	0.0391892	0.016592	0.0093194	0.749945	0.0784304	0.0258304	0.0139305
Sample_b562	Control	0.0200236	0.0108117	0.0371535	0.039762	0.018547	0.00891066	0.749902	0.0769525	0.0234811	0.0144564
Sample_b563	PD	0.0209948	0.0107011	0.0364603	0.0374238	0.0173806	0.00857439	0.749886	0.079423	0.0247566	0.0143992
Sample_b564	PD	0.0197171	0.0101332	0.0333488	0.0360167	0.0161069	0.00853564	0.749817	0.0894035	0.0234331	0.0134877
Sample_b565	Control	0.0196345	0.0101849	0.0345762	0.040515	0.0156737	0.00885505	0.749801	0.0839603	0.0228679	0.0139319
Sample_b566	PD	0.0214993	0.0111735	0.0470464	0.0420261	0.016679	0.00841682	0.749776	0.0619152	0.0271468	0.0143205
Sample_b567	PD	0.0198297	0.0107713	0.0374826	0.0391809	0.0157444	0.00884984	0.749775	0.0804503	0.0246126	0.0133036
Sample_b568	PD	0.0215964	0.0114803	0.0357149	0.0400068	0.0155377	0.00927242	0.749771	0.0767838	0.0258104	0.0140264
Sample_b569	PD	0.0195899	0.0104181	0.035096	0.0348636	0.0164397	0.00861527	0.749759	0.0894921	0.0226224	0.0131037
Sample_b570	PD	0.020664	0.0103127	0.0426678	0.0385103	0.019192	0.007731	0.749756	0.0718594	0.02441	0.0148972
Sample_b571	Control	0.019423	0.0101008	0.0397726	0.037278	0.0174821	0.00797272	0.749734	0.080183	0.0240003	0.0140537
Sample_b572	Control	0.0186245	0.0101587	0.0362805	0.0364005	0.0169485	0.00853438	0.749695	0.0875982	0.0223167	0.0134435
Sample_b573	PD	0.0214028	0.0109749	0.0381703	0.0403689	0.0177673	0.00878858	0.749678	0.0731466	0.0245631	0.0151401
Sample_b574	PD	0.021905	0.0110015	0.036695	0.0395231	0.0168431	0.00901662	0.749657	0.0749033	0.0256451	0.0148098
Sample_b575	PD	0.0209016	0.0108659	0.0408094	0.0405791	0.0162989	0.00849796	0.749598	0.070535	0.0283548	0.0135594
Sample_b576	PD	0.0212477	0.0112739	0.0356344	0.0403431	0.0163104	0.00929592	0.749553	0.0774285	0.0248841	0.0140287
Sample_b577	PD	0.0204587	0.0107268	0.0351492	0.0395912	0.0175787	0.00894006	0.749476	0.0792685	0.0242636	0.0145476
Sample_b578	Control	0.0200101	0.0107933	0.0376071	0.0396577	0.0160351	0.00908734	0.749466	0.0800552	0.0236998	0.0135885
Sample_b579	PD	0.018246	0.0100998	0.0403906	0.036888	0.0162149	0.00794833	0.749442	0.0857266	0.0220496	0.0129942
Sample_b580	PD	0.0203282	0.0104075	0.0370204	0.0395158	0.0160112	0.00856035	0.749416	0.080177	0.0243091	0.0142543
Sample_b581	PD	0.0211692	0.0109747	0.0384165	0.0410431	0.0187104	0.00899819	0.749415	0.0720253	0.02431	0.0149381
Sample_b582	PD	0.0195136	0.0104049	0.0313028	0.0353541	0.0153186	0.00911945	0.749414	0.0938632	0.0226599	0.0130493
Sample_b583	PD	0.0204995	0.0107383	0.0389097	0.0385985	0.0175952	0.00861047	0.749414	0.0754916	0.0260171	0.0141257
Sample_b584	Control	0.0212451	0.0113785	0.0482974	0.0500376	0.0155794	0.00836083	0.74941	0.0521054	0.0289402	0.014645
Sample_b585	PD	0.0205028	0.0111769	0.0360096	0.0360782	0.0153173	0.00896751	0.749372	0.0844072	0.024503	0.0136659
Sample_b586	PD	0.0211934	0.0109146	0.0375411	0.03702	0.016556	0.0085652	0.749302	0.0793483	0.0264748	0.0130844
Sample_b587	Control	0.0209958	0.0107623	0.0363465	0.0373865	0.0171342	0.00889474	0.749264	0.08096	0.0244924	0.0137635
Sample_b588	Control	0.0204346	0.010838	0.034771	0.0388896	0.0166295	0.00912875	0.749248	0.0821714	0.0236876	0.014201
Sample_b589	Control	0.0192199	0.0109188	0.0371209	0.0382875	0.016463	0.0088982	0.749212	0.0836977	0.0223936	0.0137883
Sample_b590	PD	0.0203875	0.0109689	0.0395168	0.039398	0.0166316	0.00864729	0.749157	0.0761438	0.0252866	0.0138619
Sample_b591	Control	0.0206283	0.0105022	0.0351605	0.0363921	0.0162112	0.00866083	0.749152	0.0847741	0.0246544	0.0138646
Sample_b592	Control	0.0204574	0.0110677	0.0419756	0.0410635	0.0177999	0.00862011	0.74911	0.06997	0.0250036	0.0149321
Sample_b593	PD	0.0202014	0.010423	0.0367729	0.0388407	0.0164253	0.0087291	0.749101	0.0809697	0.0242563	0.0142809
Sample_b594	Control	0.0219429	0.0112579	0.0335683	0.0394079	0.0166166	0.00947085	0.749028	0.0783756	0.0267617	0.0135705
Sample_b595	Control	0.0197116	0.01041	0.0387274	0.0416433	0.0186243	0.00881516	0.748942	0.0751261	0.0226221	0.0153775
Sample_b596	PD	0.0206442	0.0106686	0.033458	0.0364261	0.0156356	0.00893603	0.748912	0.0877518	0.0244388	0.0131285
Sample_b597	PD	0.0204355	0.010494	0.0376869	0.0405504	0.0169088	0.00862633	0.748908	0.0773734	0.0249723	0.0140447
Sample_b598	PD	0.0196868	0.0107659	0.0406645	0.0374586	0.0157906	0.00863671	0.748868	0.0805431	0.0239722	0.0136139
Sample_b599	PD	0.021376	0.0110165	0.0350217	0.0388306	0.0162245	0.00915951	0.748864	0.0813346	0.0237118	0.014461
Sample_b600	PD	0.0209602	0.0111979	0.0385284	0.0405293	0.0158297	0.00891341	0.748777	0.075156	0.0257309	0.0143767
Sample_b601	Control	0.0206854	0.0110713	0.0428628	0.0390353	0.0170246	0.00855334	0.748752	0.0715394	0.0262269	0.0142486
Sample_b602	Control	0.0190486	0.0100137	0.0333092	0.0374838	0.0167669	0.00895849	0.748734	0.089797	0.0221333	0.0137551
Sample_b603	Control	0.0207174	0.0110119	0.036954	0.0392483	0.0170259	0.00903402	0.748699	0.0791716	0.0231091	0.0150284
Sample_b604	Control	0.0214399	0.0105814	0.0316787	0.0375216	0.0152038	0.00910389	0.748655	0.0874619	0.0250884	0.013265
Sample_b605	PD	0.0207313	0.0116233	0.0411987	0.0418557	0.0157228	0.00891676	0.748617	0.0696765	0.0276651	0.0139926
Sample_b606	PD	0.0188593	0.0105424	0.037797	0.0386852	0.0156052	0.00890412	0.748603	0.0860771	0.0210103	0.0139169
Sample_b607	PD	0.0206365	0.0108965	0.033897	0.0375121	0.015796	0.0093186	0.748542	0.0864289	0.0235591	0.0134137
Sample_b608	PD	0.0208516	0.0107854	0.0393421	0.0379176	0.0170012	0.00859101	0.748515	0.0773973	0.0255491	0.0140497
Sample_b609	PD	0.0211911	0.0110394	0.0330247	0.0392742	0.0159647	0.00945722	0.748485	0.0827495	0.0247297	0.014084
Sample_b610	PD	0.0197628	0.0104769	0.0333501	0.038178	0.0158386	0.00907445	0.748483	0.0886384	0.022636	0.0135622
Sample_b611	PD	0.020916	0.0111603	0.039259	0.0421649	0.0166729	0.00900391	0.748395	0.072591	0.0255383	0.0142991
Sample_b612	PD	0.019772	0.0103868	0.0341196	0.035782	0.0174081	0.00875931	0.748385	0.0892508	0.0227316	0.0134047
Sample_b613	PD	0.0197244	0.0103544	0.0396351	0.0388303	0.0166904	0.0084163	0.748369	0.0804227	0.0235278	0.0140296
Sample_b614	Control	0.0204019	0.0111177	0.0395026	0.04005	0.0162703	0.00902606	0.748361	0.0776442	0.023689	0.0139376
Sample_b615	PD	0.0206971	0.0109553	0.040288	0.0397241	0.0163519	0.00863605	0.74833	0.0742636	0.0267442	0.0140101
Sample_b616	PD	0.0206933	0.0112298	0.0361276	0.0373419	0.0161533	0.00911003	0.748281	0.0820756	0.0251533	0.013834
Sample_b617	PD	0.0196128	0.0101045	0.0373476	0.0375094	0.0168693	0.00843264	0.748277	0.0842756	0.0235423	0.0140294
Sample_b618	Control	0.0211057	0.0110609	0.0362949	0.0400289	0.0181128	0.00929538	0.748255	0.0775247	0.023905	0.014417
Sample_b619	PD	0.0194603	0.0106669	0.0441501	0.0401795	0.0168295	0.0083826	0.748254	0.073752	0.0241784	0.0141466
Sample_b620	Control	0.0207691	0.0109745	0.0355664	0.0389741	0.0172283	0.00910541	0.748243	0.080416	0.0241669	0.0145562
Sample_b621	Control	0.0212703	0.0112415	0.0353926	0.0393198	0.0173679	0.00918139	0.748196	0.0792507	0.02488	0.0139
Sample_b622	PD	0.0193338	0.0105387	0.0543017	0.0394587	0.0175522	0.00754194	0.748195	0.0637901	0.0255373	0.0137506
Sample_b623	PD	0.0208597	0.0108865	0.0349306	0.0391135	0.015824	0.00905937	0.74818	0.0820676	0.0251268	0.0139522
Sample_b624	Control	0.0206279	0.010761	0.0415412	0.0409293	0.0164082	0.00873699	0.748169	0.073538	0.0251406	0.0141481
Sample_b625	Control	0.0208386	0.0110499	0.0402568	0.0373344	0.0167253	0.00864413	0.748165	0.0769341	0.0258759	0.0141759
Sample_b626	PD	0.0202246	0.0111095	0.0394493	0.0410649	0.0171242	0.0089767	0.74815	0.0755222	0.0243739	0.0140046
Sample_b627	Control	0.0208579	0.0109877	0.0361598	0.0406039	0.0156176	0.00919641	0.748136	0.0799562	0.0247339	0.013751
Sample_b628	PD	0.0213095	0.0112302	0.0352216	0.0362593	0.0165839	0.00915576	0.748117	0.0836503	0.024756	0.0137164
Sample_b629	PD	0.0224685	0.0113712	0.0355052	0.0392662	0.0185257	0.00914401	0.748093	0.0747214	0.0264355	0.0144696
Sample_b630	PD	0.0223084	0.011187	0.0427433	0.0394603	0.017693	0.0084481	0.748066	0.0670719	0.0289918	0.0140305
Sample_b631	Control	0.0214102	0.0109514	0.0375166	0.0377086	0.016436	0.00889682	0.748054	0.0793715	0.0255784	0.0140767
Sample_b632	PD	0.0212801	0.0114322	0.0389053	0.0378401	0.0155001	0.0091296	0.748047	0.078485	0.0254757	0.0139045
Sample_b633	PD	0.0211023	0.0108106	0.0338496	0.0365306	0.0179026	0.00901902	0.748022	0.0845691	0.0239938	0.0141999
Sample_b634	PD	0.0208702	0.0110521	0.0383047	0.041172	0.0175196	0.00912924	0.747979	0.0747335	0.0248155	0.0144244
Sample_b635	PD	0.0200139	0.0107961	0.0391342	0.0414989	0.0178047	0.00879025	0.74796	0.0754008	0.0234578	0.0151434
Sample_b636	Control	0.0204106	0.0109999	0.0369468	0.0382416	0.0185953	0.0090506	0.747955	0.0795742	0.0233573	0.0148689
Sample_b637	PD	0.0196875	0.0111977	0.0398601	0.0376521	0.0158422	0.00881398	0.74794	0.0811591	0.023566	0.0142814
Sample_b638	PD	0.0207512	0.0110606	0.0361853	0.0393553	0.0169116	0.00936473	0.747923	0.0800275	0.0246164	0.0138044
Sample_b639	Control	0.0205913	0.0111333	0.0378529	0.0382239	0.0172114	0.00897402	0.747888	0.080454	0.0236589	0.0140123
Sample_b640	PD	0.0201976	0.0107486	0.0406258	0.0394078	0.0173661	0.00857593	0.747879	0.076267	0.0245154	0.0144174
Sample_b641	Control	0.0189744	0.0109223	0.0419615	0.0399767	0.0169702	0.00883058	0.747876	0.0765332	0.0231697	0.0147854
Sample_b642	PD	0.0221043	0.0108933	0.0337132	0.0391174	0.0173338	0.0095051	0.74786	0.0803055	0.0244702	0.0146976
Sample_b643	PD	0.0198597	0.0105914	0.0339916	0.0378057	0.0159296	0.0092553	0.747841	0.0885521	0.0223844	0.0137893
Sample_b644	Control	0.0199771	0.0106669	0.0386916	0.0425255	0.0170337	0.0088014	0.747828	0.0754492	0.0248424	0.0141844
Sample_b645	Control	0.0206315	0.0106568	0.0315855	0.0369695	0.0151288	0.00930983	0.747816	0.0898663	0.0251764	0.0128595
Sample_b646	PD	0.0208274	0.0108449	0.0347804	0.0382429	0.0166425	0.00914608	0.747799	0.0828712	0.024762	0.0140831
Sample_b647	PD	0.0205688	0.0106808	0.0353173	0.0380389	0.0156732	0.00871958	0.747795	0.0840903	0.025992	0.0131243
Sample_b648	PD	0.0206828	0.0110087	0.0402926	0.0406268	0.0162334	0.00896724	0.747757	0.0761059	0.0237311	0.0145949
Sample_b649	Control	0.020592	0.0110421	0.0362968	0.0401702	0.0165425	0.00927279	0.747729	0.0796172	0.0242513	0.0144864
Sample_b650	Control	0.019718	0.0108385	0.0376979	0.0411938	0.0164194	0.00907765	0.74772	0.0800079	0.0229371	0.0143901
Sample_b651	Control	0.0203177	0.0105545	0.032313	0.0379289	0.0165761	0.00916951	0.747713	0.0893306	0.0227334	0.0133636
Sample_b652	Control	0.0188453	0.0110251	0.063744	0.047164	0.0154317	0.00753133	0.747681	0.0463925	0.0283462	0.0138387
Sample_b653	Control	0.0222008	0.0113763	0.0391314	0.040132	0.017833	0.00892651	0.747563	0.0715207	0.0266589	0.0146568
Sample_b654	PD	0.0207769	0.0107605	0.0373252	0.0416904	0.0155712	0.0090064	0.747554	0.0786675	0.0246965	0.013951
Sample_b655	PD	0.0210007	0.0110523	0.0415819	0.0383758	0.0171158	0.00847279	0.747542	0.0736207	0.0266069	0.0146309
Sample_b656	PD	0.0214756	0.0110928	0.0378243	0.0391235	0.0166672	0.00903513	0.747515	0.07838	0.0246481	0.0142382
Sample_b657	PD	0.0201756	0.010907	0.0377287	0.0388385	0.0157385	0.00897276	0.747487	0.0819477	0.0246038	0.0136002
Sample_b658	PD	0.0211622	0.0113145	0.0398608	0.0409345	0.0171561	0.00914076	0.747425	0.0741466	0.0242594	0.0146003
Sample_b659	PD	0.0218857	0.0119675	0.0417223	0.0404622	0.0167161	0.00882059	0.747423	0.0698013	0.0265641	0.0146374
Sample_b660	PD	0.0210928	0.0113093	0.0358351	0.0410762	0.0167733	0.00951036	0.747404	0.0773853	0.0253317	0.0142818
Sample_b661	PD	0.0209302	0.0110265	0.0362683	0.0404484	0.0171444	0.00910838	0.747393	0.0780072	0.0251511	0.0145226
Sample_b662	PD	0.0204551	0.0106251	0.0346832	0.0385078	0.0153868	0.00910286	0.747382	0.0861842	0.023917	0.0137561
Sample_b663	PD	0.0204401	0.010853	0.0352908	0.0387045	0.0166803	0.00910846	0.747363	0.084057	0.0234369	0.014066
Sample_b664	PD	0.020901	0.0114799	0.0409436	0.0402293	0.016211	0.00900245	0.747349	0.0734077	0.0259329	0.0145428
Sample_b665	PD	0.0209325	0.0111435	0.032952	0.0370374	0.0157373	0.00936718	0.747321	0.0873434	0.0245876	0.0135777
Sample_b666	PD	0.0211317	0.0105787	0.0338978	0.0397896	0.0167512	0.0090036	0.747317	0.0828718	0.0246246	0.0140335
Sample_b667	PD	0.0209004	0.0110862	0.0356012	0.0389556	0.0158475	0.00920352	0.747301	0.0820804	0.024634	0.0143904
Sample_b668	Control	0.0213918	0.0108375	0.0354997	0.0390715	0.0166215	0.00911137	0.747263	0.0805943	0.0252353	0.0143736
Sample_b669	PD	0.0207154	0.011728	0.041703	0.0390737	0.0169703	0.0089171	0.747168	0.073403	0.0261899	0.0141314
Sample_b670	PD	0.0220835	0.0110852	0.0358782	0.0399608	0.0167855	0.00899173	0.747147	0.0762332	0.027266	0.0145688
Sample_b671	PD	0.0199021	0.0111111	0.039634	0.0385081	0.0161113	0.00895335	0.747041	0.0813194	0.023501	0.0139187
Sample_b672	Control	0.0207324	0.0110505	0.0353527	0.0378518	0.0158101	0.00909044	0.747025	0.0838637	0.0255763	0.013647
Sample_b673	PD	0.0210675	0.0110353	0.0503431	0.0430556	0.0180658	0.0082302	0.747018	0.057902	0.0291571	0.0141255
Sample_b674	PD	0.0209213	0.01126	0.039734	0.0393757	0.0173075	0.00901192	0.747017	0.0752378	0.0255847	0.0145498
Sample_b675	Control	0.0198007	0.0112611	0.0417361	0.0413812	0.0166462	0.00897404	0.747	0.074548	0.023737	0.0149154
Sample_b676	Control	0.0210351	0.0111425	0.0376931	0.0397441	0.0171216	0.00905488	0.746994	0.0786644	0.0243044	0.0142457
Sample_b677	PD	0.0202346	0.0109251	0.0366795	0.0397539	0.0170284	0.00911436	0.746966	0.0815898	0.0235388	0.0141696
Sample_b678	PD	0.0206328	0.0114397	0.0425912	0.040278	0.0158071	0.00904982	0.746964	0.0732641	0.0257178	0.0142553
Sample_b679	Control	0.0218072	0.0114757	0.0370772	0.0396005	0.0159779	0.00903827	0.74695	0.0763974	0.0282301	0.0134457
Sample_b680	Control	0.0205097	0.0108503	0.0315455	0.0379053	0.0161036	0.00955176	0.746945	0.0889958	0.0240916	0.0135014
Sample_b681	PD	0.0213736	0.0111173	0.0363088	0.0395389	0.0178809	0.00910004	0.746916	0.0776666	0.0255467	0.0145513
Sample_b682	PD	0.0207016	0.0112421	0.041316	0.0394181	0.0168142	0.00876907	0.7469	0.0753333	0.0253832	0.0141227
Sample_b683	PD	0.020204	0.0108379	0.0423196	0.0406239	0.017457	0.00855515	0.746873	0.0736146	0.0255885	0.0139261
Sample_b684	Control	0.0200512	0.010836	0.0380068	0.0396953	0.0174462	0.00895294	0.746846	0.0798597	0.024268	0.0140375
Sample_b685	Control	0.0215122	0.0113651	0.0393655	0.0378677	0.0174419	0.00895208	0.746844	0.0770167	0.0250994	0.0145349
Sample_b686	PD	0.0209156	0.0109405	0.0381	0.0387574	0.0170145	0.00890104	0.746842	0.0794011	0.0250652	0.0140622
Sample_b687	PD	0.0208902	0.0105198	0.032266	0.0378665	0.015517	0.0093246	0.746826	0.0887514	0.0246106	0.0134277
Sample_b688	Control	0.0213711	0.0106147	0.0350851	0.0384887	0.0164144	0.00873586	0.746753	0.0822105	0.0260155	0.0143111
Sample_b689	Control	0.0210438	0.0118597	0.0459252	0.0388574	0.0164558	0.00871786	0.746735	0.0697313	0.0261785	0.0144956
Sample_b690	Control	0.0206165	0.0110449	0.0376709	0.0419503	0.0161993	0.00930402	0.74672	0.0779296	0.0240465	0.014518
Sample_b691	Control	0.0210244	0.0110836	0.0343897	0.0381624	0.0159447	0.00951236	0.746709	0.0848664	0.0245299	0.0137776
Sample_b692	PD	0.0225395	0.0120595	0.0415953	0.0401417	0.0155458	0.00897595	0.746676	0.0670784	0.031463	0.013925
Sample_b693	PD	0.020816	0.0116452	0.0390787	0.0403411	0.016413	0.0092394	0.74665	0.0765878	0.0254736	0.0137556
Sample_b694	Control	0.020865	0.0111798	0.0507735	0.0419882	0.0179368	0.0080885	0.746597	0.0605844	0.0270096	0.014977
Sample_b695	PD	0.0216888	0.0112954	0.03355	0.0382249	0.0155113	0.00945302	0.746529	0.0842318	0.0258688	0.0136465
Sample_b696	PD	0.020664	0.0107601	0.033455	0.0358007	0.0173025	0.00925292	0.746488	0.0884478	0.0235996	0.0142291
Sample_b697	Control	0.0234554	0.0112561	0.0355541	0.0383754	0.0166199	0.00889885	0.746484	0.0772238	0.0280086	0.0141234
Sample_b698	PD	0.0203385	0.0107911	0.0351321	0.0371724	0.0169675	0.00897088	0.746476	0.0867424	0.0230012	0.0144075
Sample_b699	Control	0.0201105	0.0106384	0.035337	0.0385488	0.0158807	0.00914861	0.746457	0.0865888	0.0236583	0.0136318
Sample_b700	Control	0.0211821	0.011504	0.0411379	0.037898	0.0168779	0.0087036	0.746427	0.0749398	0.0270497	0.0142803
Sample_b701	Control	0.0208459	0.0110445	0.036812	0.0403326	0.0168493	0.00900121	0.74638	0.0793599	0.0257272	0.013647
Sample_b702	PD	0.0209059	0.0106362	0.0322202	0.0381573	0.0162679	0.00945212	0.746362	0.0890395	0.0233929	0.0135654
Sample_b703	Control	0.0215402	0.0109966	0.0430396	0.0411069	0.0170335	0.00871765	0.746353	0.0713393	0.0246746	0.0151985
Sample_b704	PD	0.0210945	0.0112115	0.0372823	0.0410149	0.0166958	0.00943288	0.746314	0.0776554	0.0247598	0.0145392
Sample_b705	PD	0.0207643	0.0105693	0.0322105	0.0350333	0.0159524	0.0090882	0.746302	0.0925915	0.0237754	0.0137133
Sample_b706	PD	0.0190511	0.0105254	0.0422717	0.0395261	0.0172567	0.00853148	0.746275	0.0787001	0.0227412	0.015121
Sample_b707	Control	0.0200958	0.0108661	0.0378083	0.0396924	0.016547	0.00894845	0.746248	0.0817263	0.0233771	0.0146908
Sample_b708	PD	0.0205211	0.011222	0.0430902	0.0400649	0.0164603	0.00880578	0.746233	0.0732035	0.0260937	0.0143053
Sample_b709	Control	0.0211842	0.0113827	0.0376075	0.041097	0.0167946	0.00918535	0.746221	0.0769944	0.0248722	0.0146611
Sample_b710	PD	0.021853	0.0106303	0.032073	0.0389424	0.017135	0.00901875	0.746186	0.0843563	0.0251742	0.0146313
Sample_b711	PD	0.0206797	0.0107582	0.0374153	0.0416128	0.015951	0.00907645	0.746159	0.0792898	0.0251605	0.0138973
Sample_b712	Control	0.0210706	0.0108512	0.0352116	0.0377051	0.0167345	0.00910883	0.746143	0.0849443	0.0247096	0.0135209
Sample_b713	PD	0.0201308	0.0114281	0.0388245	0.0398694	0.0167757	0.00911517	0.746117	0.0788447	0.0248182	0.0140764
Sample_b714	PD	0.0207031	0.0112566	0.0387601	0.0401714	0.0173406	0.00899969	0.746087	0.0787588	0.0238626	0.0140597
Sample_b715	PD	0.0216737	0.0113678	0.037346	0.0410551	0.0160359	0.00918144	0.746063	0.0756831	0.0267862	0.0148083
Sample_b716	PD	0.0225564	0.0111963	0.0332543	0.0388054	0.0172931	0.00945368	0.746057	0.0799076	0.027513	0.0139637
Sample_b717	PD	0.0212034	0.0113077	0.0386872	0.0418292	0.0175779	0.00909603	0.745992	0.0726951	0.0267698	0.0148414
Sample_b718	Control	0.0199227	0.0111658	0.0396044	0.0409808	0.0163577	0.00909491	0.745977	0.0784283	0.0244349	0.0140334
Sample_b719	PD	0.020184	0.0109197	0.0367544	0.0392421	0.016408	0.00934413	0.745962	0.0839715	0.0229995	0.0142145
Sample_b720	PD	0.0210355	0.0112078	0.0362213	0.0390132	0.0166992	0.00928285	0.745928	0.0820347	0.0243004	0.014277
Sample_b721	Control	0.0205182	0.0104276	0.0349968	0.0370314	0.0164015	0.00874837	0.745913	0.0878254	0.0248123	0.0133252
Sample_b722	PD	0.0206472	0.0107851	0.0360163	0.0386949	0.0168575	0.0091429	0.74589	0.084548	0.0230447	0.0143735
Sample_b723	Control	0.0206324	0.0112803	0.0403258	0.0393154	0.0162993	0.00890038	0.745879	0.0771882	0.0259785	0.0142007
Sample_b724	PD	0.0217331	0.0111006	0.0327043	0.0363286	0.016068	0.00930764	0.745837	0.0884888	0.0246425	0.0137896
Sample_b725	Control	0.0208662	0.0109686	0.0388707	0.0385912	0.0167028	0.00877496	0.745787	0.0793255	0.0258246	0.0142886
Sample_b726	Control	0.0217984	0.0116402	0.0399013	0.0418811	0.0171202	0.00917596	0.74568	0.0718114	0.0259701	0.0150213
Sample_b727	PD	0.0203146	0.0111325	0.0397895	0.0391781	0.017252	0.00891602	0.745674	0.0785147	0.0249352	0.0142931
Sample_b728	PD	0.0191789	0.0111245	0.0406094	0.0397327	0.0165901	0.00902249	0.745673	0.0812307	0.0225405	0.014298
Sample_b729	PD	0.0208672	0.0117474	0.0384086	0.0403745	0.0161866	0.00941804	0.745654	0.0783575	0.02471	0.0142762
Sample_b730	Control	0.0208251	0.0107461	0.0339357	0.0395608	0.0164927	0.00923099	0.745613	0.0853138	0.0239871	0.0142949
Sample_b731	PD	0.020917	0.0109094	0.0367633	0.0404492	0.0160634	0.00917202	0.745585	0.0809365	0.0246787	0.0145259
Sample_b732	Control	0.0217036	0.0114412	0.036824	0.040982	0.0179115	0.00934074	0.745558	0.0756187	0.0256419	0.0149781
Sample_b733	PD	0.0215901	0.0115104	0.0382986	0.0402686	0.0160832	0.00939788	0.745556	0.0768408	0.0261026	0.0143513
Sample_b734	Control	0.0217073	0.0113726	0.0386308	0.0410008	0.0181354	0.00915745	0.745521	0.0743045	0.0250609	0.0151091
Sample_b735	PD	0.0204736	0.0112205	0.0463968	0.03972	0.0179333	0.00845605	0.745521	0.0708078	0.0240213	0.0154498
Sample_b736	PD	0.0207308	0.0113664	0.0421708	0.0404727	0.0170572	0.00883215	0.745515	0.0734815	0.0253692	0.0150042
Sample_b737	PD	0.0189819	0.0100767	0.0345299	0.0368873	0.0170034	0.00859676	0.745513	0.0927923	0.0221981	0.0134206
Sample_b738	PD	0.0209964	0.0111324	0.0347043	0.0388429	0.0157684	0.00947433	0.745449	0.0847144	0.0247538	0.0141643
Sample_b739	PD	0.021014	0.0114426	0.0378537	0.0372761	0.0168754	0.00918279	0.745427	0.0826195	0.0244146	0.0138947
Sample_b740	Control	0.0199679	0.00986798	0.0289688	0.0353013	0.0174898	0.00884071	0.745385	0.0978035	0.023661	0.0127143
Sample_b741	Control	0.0201946	0.0112433	0.0453142	0.0389644	0.01693	0.0086211	0.745371	0.0744227	0.0248031	0.0141355
Sample_b742	Control	0.0211089	0.0114403	0.0390218	0.0414577	0.016583	0.00932793	0.745358	0.0759335	0.0248965	0.0148726
Sample_b743	PD	0.0203119	0.0106878	0.0353072	0.0380419	0.0163363	0.00888877	0.745335	0.0868645	0.0243668	0.0138595
Sample_b744	PD	0.0198492	0.010432	0.0358948	0.0395069	0.0163035	0.00913699	0.745315	0.087092	0.0223793	0.0140899
Sample_b745	Control	0.0221773	0.0109002	0.0329309	0.0416928	0.0183581	0.0093891	0.745286	0.0792044	0.0255408	0.0145206
Sample_b746	PD	0.0216535	0.0114648	0.0381543	0.0392785	0.0170834	0.00882047	0.745286	0.0770091	0.0273167	0.0139334
Sample_b747	Control	0.0209951	0.0110933	0.0344213	0.0379699	0.0164184	0.00936387	0.745283	0.0858019	0.0249408	0.0137125
Sample_b748	Control	0.0205577	0.0112733	0.037718	0.0362664	0.0162064	0.00886498	0.745205	0.0854381	0.0253291	0.0131411
Sample_b749	PD	0.0192219	0.0111191	0.0443015	0.0413366	0.0173663	0.0087599	0.745201	0.0753003	0.0224133	0.0149799
Sample_b750	PD	0.021711	0.0118778	0.0376889	0.0407244	0.0155938	0.00941192	0.745173	0.0779741	0.0254815	0.0143636
Sample_b751	Control	0.0213216	0.0106816	0.0315719	0.0382893	0.0159078	0.00929342	0.74517	0.0882983	0.0253618	0.0141041
Sample_b752	Control	0.0202569	0.0105184	0.033291	0.0376185	0.015681	0.00939543	0.7451	0.0910004	0.0233202	0.0138178
Sample_b753	PD	0.0206459	0.0113322	0.0383107	0.039026	0.017396	0.0092495	0.745073	0.0804758	0.0246403	0.0138506
Sample_b754	PD	0.0202898	0.0106855	0.0375154	0.0413509	0.0166997	0.00912289	0.74505	0.0816427	0.023116	0.0145269
Sample_b755	PD	0.0202675	0.0113376	0.0418107	0.0406434	0.0173801	0.00895125	0.74504	0.0754153	0.0243716	0.0147829
Sample_b756	PD	0.0211052	0.0111161	0.0338644	0.0376671	0.0162299	0.00933215	0.745021	0.086765	0.0253349	0.0135648
Sample_b757	Control	0.0205978	0.0111727	0.0393879	0.0437051	0.0166672	0.00902147	0.745019	0.0734292	0.0268243	0.0141749
Sample_b758	PD	0.0209735	0.0108033	0.0378549	0.0398415	0.0174692	0.00881472	0.745013	0.0791729	0.025528	0.0145287
Sample_b759	PD	0.0212897	0.0109467	0.0427341	0.0393336	0.0189714	0.00860547	0.745004	0.0733841	0.0248489	0.0148824
Sample_b760	PD	0.0215748	0.0114286	0.0367934	0.0405023	0.0165843	0.0095662	0.74492	0.0788162	0.0249498	0.0148644
Sample_b761	PD	0.022004	0.0108849	0.0356987	0.0375399	0.0174151	0.00900509	0.744915	0.0838411	0.024917	0.0137788
Sample_b762	PD	0.0211702	0.0108868	0.0347325	0.0385218	0.0162603	0.00916209	0.744883	0.0853578	0.0245795	0.0144458
Sample_b763	Control	0.0215512	0.0110432	0.038333	0.0378922	0.0169369	0.00880309	0.744878	0.0805914	0.0254668	0.0145047
Sample_b764	PD	0.0206035	0.0104795	0.0339369	0.0387491	0.0168473	0.00890923	0.744873	0.0866655	0.0242695	0.0146664
Sample_b765	PD	0.0190436	0.0113019	0.0494374	0.0460805	0.016718	0.00851904	0.744858	0.0647639	0.0237162	0.015562
Sample_b766	PD	0.0212959	0.0114821	0.038889	0.0405095	0.0169316	0.00912315	0.744801	0.0775469	0.0248752	0.0145459
Sample_b767	PD	0.0202774	0.011125	0.0388837	0.0395495	0.0171595	0.00905903	0.744776	0.080749	0.0241992	0.0142221
Sample_b768	PD	0.0223709	0.0118921	0.0337235	0.0380714	0.0167263	0.00964388	0.744754	0.0820431	0.0267682	0.0140062
Sample_b769	PD	0.0201959	0.0113117	0.0370818	0.0390839	0.0170773	0.00917049	0.744738	0.0830519	0.0245302	0.0137592
Sample_b770	Control	0.0215101	0.0105773	0.0332088	0.0389763	0.0172075	0.00930996	0.744728	0.0858933	0.0245266	0.0140621
Sample_b771	PD	0.0205423	0.011504	0.041298	0.0400216	0.0167533	0.00904406	0.744726	0.0765049	0.0247046	0.0149014
Sample_b772	PD	0.0201411	0.0113302	0.0374406	0.0386054	0.0165445	0.0092719	0.744705	0.0837432	0.023969	0.0142493
Sample_b773	PD	0.0212643	0.0110932	0.0332311	0.0383056	0.0154299	0.00944507	0.744679	0.0881576	0.0244584	0.0139361
Sample_b774	PD	0.0211504	0.0114973	0.0386124	0.0403904	0.01771	0.00930879	0.744617	0.0763915	0.0255481	0.0147736
Sample_b775	PD	0.0218036	0.0114159	0.0408664	0.0394048	0.0177534	0.00887816	0.744617	0.0739523	0.0271148	0.0141934
Sample_b776	PD	0.0224427	0.01138	0.0373167	0.0414035	0.0180799	0.00912869	0.744593	0.0718862	0.0293911	0.0143786
Sample_b777	PD	0.0210098	0.0113074	0.0466485	0.0396545	0.0174999	0.00856109	0.744588	0.0700311	0.0261012	0.0145986
Sample_b778	PD	0.0223005	0.0114822	0.0414972	0.0416021	0.0173758	0.00897955	0.744582	0.0704303	0.0268537	0.0148969
Sample_b779	Control	0.020746	0.0112879	0.0345119	0.0383843	0.0153759	0.00964235	0.744568	0.0876967	0.0238705	0.0139166
Sample_b780	PD	0.0208942	0.011368	0.037199	0.0405659	0.0167238	0.00948119	0.744519	0.0801026	0.0246627	0.0144839
Sample_b781	Control	0.0217591	0.0115141	0.0385117	0.0389308	0.016909	0.00931915	0.744518	0.0774647	0.026511	0.0145625
Sample_b782	PD	0.020882	0.0106686	0.0389541	0.0385005	0.0171764	0.00857319	0.744513	0.0802931	0.026425	0.0140139
Sample_b783	Control	0.0211974	0.0113347	0.035613	0.0382463	0.0173371	0.00946695	0.744454	0.0836949	0.0243236	0.0143317
Sample_b784	PD	0.0227009	0.0118923	0.035709	0.0398276	0.0159022	0.00947458	0.744448	0.0775205	0.028664	0.0138603
Sample_b785	Control	0.0221142	0.0112574	0.0366012	0.0412399	0.0159845	0.00927962	0.744441	0.0776728	0.0269137	0.0144957
Sample_b786	PD	0.0205031	0.0111152	0.0401682	0.0406512	0.0171832	0.00909825	0.744365	0.0780715	0.0237204	0.0151241
Sample_b787	PD	0.0206999	0.0116931	0.0445454	0.0413496	0.0177767	0.00905366	0.744364	0.0700407	0.0252442	0.0152326
Sample_b788	PD	0.0214708	0.0117847	0.0443676	0.040038	0.0175242	0.00895389	0.744342	0.0707697	0.0255442	0.0152047
Sample_b789	Control	0.020775	0.0107924	0.033207	0.0378672	0.018042	0.009403	0.74434	0.0871727	0.0237709	0.0146301
Sample_b790	PD	0.0211952	0.0112316	0.0359819	0.0410609	0.0170481	0.0095906	0.744285	0.0812166	0.0239592	0.0144306
Sample_b791	PD	0.0216076	0.0117311	0.0370126	0.0411307	0.0170936	0.00950155	0.744285	0.0777033	0.0258616	0.0140731
Sample_b792	Control	0.0208044	0.0109271	0.0430723	0.0407665	0.0165184	0.00856414	0.744281	0.0743333	0.0265206	0.0142126
Sample_b793	PD	0.0211894	0.0110407	0.0350617	0.0379044	0.016316	0.00924872	0.744258	0.0863609	0.0245318	0.0140889
Sample_b794	PD	0.02089	0.0107238	0.0336167	0.0386772	0.0177204	0.00922794	0.744252	0.0862689	0.0244053	0.014218
Sample_b795	PD	0.02047	0.010571	0.035126	0.0395384	0.0156447	0.00906625	0.744186	0.0871322	0.0244597	0.0138056
Sample_b796	PD	0.0215517	0.0114258	0.0359745	0.039344	0.0157762	0.0092708	0.744183	0.0822175	0.0262248	0.0140313
Sample_b797	PD	0.0201494	0.0109627	0.0369169	0.0386398	0.0172927	0.0093842	0.744172	0.0850838	0.0226229	0.0147755
Sample_b798	PD	0.0227963	0.0112301	0.0332871	0.0399571	0.0164231	0.00961943	0.744169	0.0813564	0.0264847	0.0146765
Sample_b799	Control	0.022358	0.0107027	0.0305425	0.0377493	0.0168477	0.0093077	0.744118	0.0883533	0.0260979	0.0139233
Sample_b800	Control	0.0203235	0.0115664	0.0408686	0.0403608	0.017125	0.00915151	0.744099	0.0771878	0.0245449	0.0147726
Sample_b801	PD	0.0213926	0.011344	0.035505	0.0385809	0.0174649	0.0093566	0.744082	0.0829689	0.0247279	0.0145775
Sample_b802	PD	0.0194705	0.0106363	0.0486823	0.0403794	0.0170648	0.00815901	0.744081	0.0733316	0.0241198	0.014075
Sample_b803	PD	0.020977	0.0113683	0.0368228	0.0384265	0.0168824	0.00910478	0.744018	0.0828128	0.0250266	0.0145605
Sample_b804	PD	0.0190726	0.0105562	0.034279	0.0375085	0.0167393	0.00930045	0.744013	0.0926316	0.0223969	0.0135028
Sample_b805	PD	0.0202288	0.010928	0.0357992	0.0400522	0.0176406	0.00955573	0.743949	0.0843126	0.0230512	0.014483
Sample_b806	Control	0.0220065	0.0110385	0.0350081	0.0374606	0.0171489	0.00921992	0.743928	0.0842527	0.0249753	0.014961
Sample_b807	PD	0.0207583	0.0107404	0.0342489	0.0350501	0.0174233	0.0087116	0.743928	0.0905726	0.0252706	0.0132961
Sample_b808	PD	0.0198513	0.0107611	0.0405534	0.041924	0.0170102	0.00904175	0.743896	0.0786316	0.0235438	0.0147872
Sample_b809	PD	0.0209577	0.0109797	0.0348335	0.0381948	0.0170229	0.00922259	0.743869	0.0861602	0.0247789	0.0139805
Sample_b810	PD	0.0196669	0.0106742	0.0369838	0.0368805	0.0172819	0.00887644	0.743861	0.0883878	0.0232831	0.014104
Sample_b811	Control	0.0201373	0.010964	0.0383761	0.0394377	0.0174791	0.0089893	0.743857	0.0821015	0.0239121	0.014746
Sample_b812	PD	0.0207177	0.0112006	0.03995	0.0407024	0.0185281	0.00884838	0.743853	0.0757701	0.0248789	0.0155506
Sample_b813	Control	0.0213094	0.011548	0.0369966	0.0408829	0.0163555	0.00945275	0.743793	0.0789632	0.026482	0.0142167
Sample_b814	Control	0.0212272	0.0112866	0.0354091	0.0383886	0.01642	0.00941306	0.743783	0.0851038	0.0249321	0.0140368
Sample_b815	PD	0.0211826	0.0115843	0.0414956	0.0395167	0.0175335	0.00912761	0.743776	0.0759623	0.0253786	0.014443
Sample_b816	PD	0.021232	0.0105501	0.030578	0.0373957	0.0152599	0.00941099	0.743741	0.0936587	0.0248442	0.0133295
Sample_b817	PD	0.0209832	0.011124	0.0331557	0.038185	0.0158205	0.00948828	0.743716	0.0896829	0.0242201	0.0136245
Sample_b818	PD	0.020405	0.0101401	0.0307863	0.0352693	0.0151273	0.00898414	0.743702	0.098283	0.0241046	0.013198
Sample_b819	Control	0.0220021	0.0110837	0.0425775	0.0394899	0.0185723	0.00862109	0.743692	0.0726045	0.0268616	0.0144951
Sample_b820	PD	0.0223025	0.0116058	0.0359252	0.0426654	0.0179508	0.00964194	0.743655	0.0751861	0.0260339	0.0150334
Sample_b821	Control	0.0205617	0.0110762	0.0420777	0.0401033	0.0169487	0.00881835	0.743636	0.0780237	0.0235782	0.0151758
Sample_b822	Control	0.020792	0.0114427	0.0371679	0.0396433	0.0170328	0.00940728	0.743631	0.082284	0.0245503	0.0140481
Sample_b823	PD	0.0214722	0.0116339	0.0412177	0.040292	0.0183811	0.0089212	0.743609	0.0734697	0.0266746	0.0143289
Sample_b824	PD	0.0198507	0.0115303	0.041773	0.0399122	0.0159594	0.00916795	0.743607	0.0794658	0.0244316	0.0143017
Sample_b825	Control	0.0213918	0.0108003	0.0355749	0.038707	0.0158599	0.00898434	0.74359	0.0847463	0.0265867	0.0137593
Sample_b826	PD	0.0205158	0.0113734	0.042399	0.0408689	0.0173951	0.00899091	0.743585	0.0754434	0.0245862	0.0148428
Sample_b827	PD	0.0215596	0.0109047	0.0374121	0.0399481	0.0189355	0.00910083	0.743565	0.0789621	0.0236339	0.0159783
Sample_b828	PD	0.0212447	0.0111204	0.0351906	0.0387484	0.0172691	0.00938804	0.743523	0.085263	0.0242044	0.0140481
Sample_b829	PD	0.0196375	0.0102469	0.0297975	0.0347919	0.016144	0.00937755	0.74352	0.101222	0.0218816	0.0133815
Sample_b830	PD	0.0214036	0.0113032	0.0342586	0.0392868	0.0161472	0.00985339	0.743513	0.0860996	0.0239476	0.0141868
Sample_b831	PD	0.0231574	0.0115167	0.0400607	0.0406117	0.0182758	0.00904412	0.743477	0.0701886	0.0274845	0.016183
Sample_b832	PD	0.0211688	0.0116197	0.0356715	0.0377894	0.0164468	0.00938912	0.743415	0.0856464	0.0250924	0.0137609
Sample_b833	Control	0.0197375	0.0110039	0.0419495	0.0413774	0.0171834	0.00885912	0.743364	0.0780332	0.0232562	0.0152356
Sample_b834	Control	0.019495	0.0112424	0.0438492	0.0413248	0.0170703	0.00901894	0.743246	0.0760728	0.0237719	0.0149085
Sample_b835	PD	0.0211432	0.0106951	0.0333618	0.0377022	0.0177544	0.00908023	0.743174	0.0884466	0.0243321	0.0143104
Sample_b836	PD	0.0208369	0.0106688	0.0336574	0.0377307	0.016269	0.00930344	0.74316	0.0909635	0.0237126	0.013698
Sample_b837	Control	0.0207074	0.0104271	0.0356317	0.0377512	0.0168131	0.00895632	0.743148	0.0881346	0.0244227	0.014008
Sample_b838	Control	0.0217599	0.0111881	0.0400663	0.0413334	0.0179177	0.00899522	0.74314	0.0746627	0.0247894	0.0161474
Sample_b839	Control	0.0231179	0.010731	0.0347827	0.0430492	0.016847	0.00906092	0.743054	0.0777038	0.0264776	0.0151758
Sample_b840	PD	0.0218702	0.0116911	0.0381569	0.0399843	0.0171228	0.00949559	0.743037	0.0789959	0.025242	0.0144044
Sample_b841	Control	0.0220586	0.0110999	0.0373292	0.0399094	0.0177951	0.00910802	0.743035	0.0776137	0.0261723	0.0158782
Sample_b842	PD	0.0212214	0.0106126	0.0305987	0.0377293	0.0153838	0.00934277	0.743017	0.0934553	0.0249765	0.0136632
Sample_b843	PD	0.0216982	0.0112657	0.035454	0.0378733	0.01633	0.00937892	0.743014	0.0853785	0.0257178	0.0138897
Sample_b844	PD	0.0206774	0.0120161	0.0443093	0.0417773	0.017225	0.00920341	0.743008	0.0722216	0.0243068	0.0152554
Sample_b845	PD	0.0215626	0.0118363	0.0373605	0.0403007	0.0167766	0.00948419	0.743001	0.0788911	0.0266277	0.0141589
Sample_b846	Control	0.0202356	0.0114139	0.0406746	0.0384822	0.0181965	0.0090717	0.742995	0.0803614	0.023522	0.0150473
Sample_b847	PD	0.0212099	0.0115949	0.0388318	0.039898	0.0174898	0.00933944	0.742988	0.0797452	0.0247731	0.0141296
Sample_b848	Control	0.0213065	0.0115192	0.0375577	0.0390284	0.0168964	0.00919766	0.742979	0.0800873	0.0270017	0.0144262
Sample_b849	Control	0.0212437	0.0106449	0.032226	0.0383374	0.0158071	0.00909568	0.74294	0.0902928	0.025516	0.0138965
Sample_b850	PD	0.020841	0.011442	0.0428333	0.0428809	0.0166613	0.00905635	0.742933	0.0741404	0.0243921	0.0148194
Sample_b851	PD	0.0223644	0.0110794	0.0336899	0.0399678	0.0173322	0.00956025	0.742907	0.0833951	0.0249781	0.0147256
Sample_b852	Control	0.0205432	0.0112963	0.0400177	0.0390577	0.0167859	0.00902471	0.742907	0.0811707	0.02507	0.0141264
Sample_b853	PD	0.0221594	0.0113011	0.0414336	0.0395373	0.0184699	0.00904823	0.742894	0.0751931	0.0251474	0.0148159
Sample_b854	PD	0.0211745	0.0110849	0.0397494	0.0413452	0.0173585	0.00888119	0.742894	0.0781434	0.0239964	0.0153725
Sample_b855	PD	0.0223706	0.0114676	0.0409064	0.0392306	0.0183391	0.00893546	0.742888	0.0741966	0.02653	0.0151357
Sample_b856	Control	0.0219509	0.0111481	0.0397363	0.0401538	0.0169828	0.00891482	0.742888	0.0778862	0.0262493	0.0140901
Sample_b857	PD	0.0218893	0.0109561	0.034666	0.038232	0.0170886	0.00927416	0.742885	0.0851813	0.0247006	0.0151272
Sample_b858	PD	0.0216192	0.0111962	0.0364348	0.0390008	0.0171724	0.00931433	0.742879	0.0829841	0.025564	0.0138354
Sample_b859	PD	0.0213497	0.0112483	0.0382331	0.0402442	0.0171801	0.00947269	0.74281	0.0807539	0.0240381	0.0146699
Sample_b860	PD	0.0211515	0.0113043	0.0397273	0.0396355	0.0170956	0.00910425	0.742799	0.0791089	0.0255876	0.0144859
Sample_b861	PD	0.0204958	0.0108379	0.0366337	0.0377001	0.0172304	0.0090787	0.74278	0.0873177	0.0238485	0.0140771
Sample_b862	PD	0.0214288	0.0115047	0.0423174	0.0410388	0.0172006	0.00894245	0.742762	0.0736217	0.026183	0.0150009
Sample_b863	PD	0.0218393	0.0104679	0.0319936	0.0364318	0.0169901	0.00895027	0.742748	0.0920527	0.0240348	0.0144919
Sample_b864	Control	0.0202044	0.0112674	0.0395749	0.0388797	0.0172193	0.00904901	0.742729	0.0817005	0.0248434	0.0145326
Sample_b865	Control	0.0224965	0.0109331	0.0477654	0.0390842	0.0177025	0.00824145	0.742709	0.0673886	0.0294105	0.0142687
Sample_b866	PD	0.0217328	0.0109835	0.0364103	0.0412406	0.0162783	0.0093545	0.742708	0.0809919	0.0250677	0.0152325
Sample_b867	PD	0.0203326	0.0111446	0.0394265	0.0378643	0.0168648	0.00901235	0.742704	0.0843202	0.0241775	0.0141535
Sample_b868	Control	0.0211623	0.0112753	0.0358026	0.0402534	0.0167719	0.00956507	0.742688	0.0836214	0.0246173	0.0142429
Sample_b869	PD	0.0210238	0.0111864	0.0372188	0.0395149	0.0171564	0.00934499	0.742683	0.0822821	0.0239587	0.0156306
Sample_b870	PD	0.0207463	0.011087	0.037784	0.0389338	0.0175565	0.00914857	0.742652	0.083247	0.0245898	0.0142548
Sample_b871	PD	0.0201736	0.011449	0.0434281	0.0424387	0.0171028	0.00918485	0.742593	0.0745669	0.0241928	0.0148702
Sample_b872	PD	0.0209272	0.0109964	0.0384021	0.0407491	0.0157056	0.00907996	0.742581	0.081732	0.0252042	0.0146227
Sample_b873	PD	0.0210602	0.0116124	0.0346063	0.0390169	0.0167511	0.00986301	0.742575	0.0864015	0.0243334	0.01378
Sample_b874	PD	0.0198639	0.0110808	0.0429399	0.0412176	0.0172084	0.0090645	0.74251	0.0777039	0.023129	0.0152815
Sample_b875	PD	0.0217499	0.0111037	0.0381715	0.0420895	0.0170989	0.00916243	0.742501	0.0776435	0.0253727	0.0151064
Sample_b876	PD	0.0198118	0.0112099	0.0409069	0.0402454	0.0164502	0.0091483	0.742489	0.0808588	0.0241293	0.0147505
Sample_b877	PD	0.0210813	0.011759	0.0395084	0.0392748	0.0170525	0.00925023	0.742468	0.0789568	0.02583	0.0148193
Sample_b878	Control	0.0212752	0.0116548	0.0399872	0.0409008	0.0178862	0.00949639	0.742457	0.0761333	0.0259206	0.014289
Sample_b879	PD	0.0205902	0.010687	0.0325956	0.0386544	0.0157441	0.00971822	0.742439	0.091945	0.0240796	0.0135467
Sample_b880	Control	0.019549	0.0109439	0.0360689	0.0370754	0.0166329	0.00927436	0.742418	0.0914465	0.022852	0.0137395
Sample_b881	PD	0.0202994	0.0107855	0.034852	0.0369978	0.016791	0.00905331	0.74237	0.0906596	0.0235886	0.0146028
Sample_b882	Control	0.021167	0.0113117	0.033911	0.0401256	0.0172168	0.00995365	0.742357	0.0859361	0.0235011	0.0145203
Sample_b883	PD	0.0216319	0.0113544	0.0378759	0.0405955	0.0177522	0.00920216	0.742306	0.0776797	0.0266258	0.014976
Sample_b884	Control	0.0224956	0.0107719	0.0394046	0.0382503	0.0173045	0.00882082	0.742272	0.0800865	0.0266083	0.0139851
Sample_b885	PD	0.0211161	0.0108462	0.0377234	0.0413253	0.0170919	0.00905563	0.742243	0.0806672	0.0257045	0.0142271
Sample_b886	Control	0.0213804	0.0120814	0.0435319	0.0420207	0.0169411	0.00930746	0.742198	0.0707767	0.0264216	0.0153413
Sample_b887	Control	0.0204367	0.011001	0.0359667	0.038802	0.0162942	0.00928483	0.742177	0.0876644	0.0244521	0.0139206
Sample_b888	PD	0.0223032	0.0112826	0.0417884	0.0446544	0.0170748	0.00884436	0.742168	0.069177	0.0277194	0.0149875
Sample_b889	PD	0.0209963	0.0112964	0.0443839	0.042143	0.0172725	0.00869463	0.742159	0.0716949	0.0275089	0.0138502
Sample_b890	PD	0.0227394	0.0121815	0.038004	0.0403943	0.0161193	0.00980673	0.742151	0.0771081	0.0277225	0.0137728
Sample_b891	PD	0.0224273	0.0110498	0.0336559	0.0399918	0.0184937	0.00951341	0.742148	0.082968	0.0253133	0.0144393
Sample_b892	Control	0.0211419	0.0116558	0.0376883	0.0390037	0.0177094	0.00946943	0.742135	0.0811407	0.0247572	0.0152983
Sample_b893	Control	0.0210393	0.0113697	0.0378924	0.0386668	0.0179492	0.00927937	0.742089	0.0828024	0.0246325	0.0142789
Sample_b894	PD	0.0205154	0.0104979	0.0344137	0.0396788	0.0170052	0.00913381	0.742054	0.0885772	0.0232536	0.0148707
Sample_b895	PD	0.0214452	0.0113042	0.0343622	0.0381766	0.016486	0.0094506	0.741985	0.0882535	0.0241716	0.0143653
Sample_b896	PD	0.0210547	0.0113549	0.0360143	0.0383191	0.0161826	0.00940329	0.741914	0.086622	0.0250047	0.0141308
Sample_b897	PD	0.0200298	0.0107807	0.0388204	0.0414942	0.0165382	0.00894596	0.741858	0.0835187	0.02325	0.0147645
Sample_b898	PD	0.0195413	0.0110061	0.0381913	0.0404324	0.0178978	0.00946377	0.741853	0.0842707	0.023161	0.0141829
Sample_b899	PD	0.0224313	0.0117572	0.0373356	0.0414695	0.0189429	0.0096528	0.741838	0.0757307	0.0260926	0.014749
Sample_b900	Control	0.0214311	0.0109441	0.0336995	0.0391946	0.0171339	0.00935767	0.741836	0.086868	0.0249588	0.0145766
Sample_b901	PD	0.0222755	0.0118777	0.040064	0.0409613	0.0182442	0.00943842	0.741789	0.07407	0.0255003	0.0157796
Sample_b902	PD	0.0216772	0.0108963	0.0335035	0.0372062	0.0166993	0.00935106	0.741778	0.0892428	0.025728	0.0139172
Sample_b903	PD	0.0225346	0.0113467	0.0331737	0.0394284	0.0165033	0.00962961	0.741745	0.0852202	0.026032	0.0143864
Sample_b904	Control	0.0220606	0.0107895	0.0327378	0.0389608	0.01668	0.00921921	0.741717	0.087431	0.0254308	0.0149731
Sample_b905	PD	0.0209566	0.0116297	0.0432851	0.0427084	0.0175905	0.0092861	0.741707	0.072417	0.0252865	0.0151333
Sample_b906	PD	0.0205376	0.010787	0.0360695	0.0396943	0.0174856	0.00921363	0.741675	0.0863719	0.023014	0.015152
Sample_b907	Control	0.0231286	0.0110239	0.0332087	0.0380503	0.0170379	0.00922503	0.741656	0.0853822	0.0269707	0.0143171
Sample_b908	PD	0.0215084	0.0115333	0.0394329	0.0401733	0.0164937	0.00915212	0.741656	0.0793066	0.0262833	0.0144607
Sample_b909	PD	0.0212797	0.0114161	0.0401082	0.0401306	0.0173744	0.00919598	0.741651	0.0789954	0.0252724	0.0145761
Sample_b910	PD	0.0206126	0.0115004	0.0358352	0.0381437	0.0177038	0.00940042	0.74161	0.0864048	0.0238442	0.0149453
Sample_b911	PD	0.021575	0.0116751	0.042226	0.0395304	0.0166881	0.00889472	0.741553	0.0767093	0.0266202	0.0145277
Sample_b912	PD	0.0210197	0.0117628	0.0412662	0.0407867	0.0172886	0.00937692	0.741524	0.0762189	0.0257236	0.0150323
Sample_b913	Control	0.0198032	0.0114405	0.0518021	0.0410564	0.018994	0.00836496	0.741524	0.0663352	0.0253441	0.0153358
Sample_b914	PD	0.0210587	0.0111741	0.0404031	0.0404181	0.01705	0.00900444	0.741522	0.0791915	0.0253235	0.0148545
Sample_b915	PD	0.0218365	0.0112055	0.035557	0.0416862	0.0191271	0.00983474	0.741502	0.0792613	0.0245698	0.0154202
Sample_b916	PD	0.0206577	0.0111061	0.0383279	0.0383049	0.0166674	0.009098	0.741486	0.0855038	0.0245126	0.0143355
Sample_b917	PD	0.020219	0.0115886	0.0425926	0.0409931	0.0180172	0.00924823	0.741411	0.0764746	0.0244309	0.0150245
Sample_b918	PD	0.0215069	0.0112281	0.0368427	0.0418132	0.0174042	0.00946767	0.741407	0.0806243	0.0239575	0.0157482
Sample_b919	PD	0.0215138	0.0110847	0.0353121	0.0399594	0.0182784	0.00935945	0.7414	0.0824431	0.0258848	0.0147643
Sample_b920	PD	0.0221293	0.0118059	0.0413711	0.04245	0.0162027	0.00950696	0.741393	0.0737893	0.0265968	0.0147554
Sample_b921	Control	0.0212063	0.0110101	0.0370583	0.0377934	0.0182115	0.00923221	0.741391	0.0851165	0.0240936	0.0148876
Sample_b922	Control	0.0215961	0.0107534	0.0346739	0.0369544	0.0182154	0.00914366	0.741382	0.0871269	0.0254443	0.0147103
Sample_b923	PD	0.0214251	0.0116386	0.0424937	0.0411037	0.0171582	0.00885044	0.741357	0.0747713	0.0258466	0.0153557
Sample_b924	Control	0.0217718	0.0113627	0.0371773	0.0409321	0.0166574	0.00926818	0.741352	0.0804852	0.0260797	0.0149133
Sample_b925	Control	0.0219687	0.0119594	0.0388647	0.0411619	0.0172034	0.00945388	0.741302	0.0773385	0.0258712	0.0148765
Sample_b926	Control	0.0217125	0.0115335	0.0389151	0.0402705	0.017855	0.00928685	0.741288	0.0774812	0.0273603	0.0142971
Sample_b927	Control	0.0198968	0.0108748	0.0340923	0.0361967	0.0166292	0.00938451	0.741283	0.0948376	0.02285	0.0139557
Sample_b928	PD	0.022108	0.0116515	0.039175	0.0401157	0.0167998	0.00925865	0.741239	0.0787759	0.02611	0.0147662
Sample_b929	PD	0.0212766	0.0112999	0.0356903	0.0379209	0.0164176	0.00952497	0.741228	0.0878208	0.0241591	0.0146622
Sample_b930	PD	0.0223824	0.0112643	0.0363052	0.0402056	0.0173854	0.00934132	0.741183	0.0799929	0.027434	0.0145059
Sample_b931	PD	0.0233897	0.0118645	0.0316846	0.0395095	0.0165797	0.0101218	0.741134	0.0839632	0.0275945	0.0141586
Sample_b932	PD	0.0223225	0.0108334	0.031549	0.0392044	0.015754	0.00943063	0.741076	0.0897591	0.0259966	0.0140739
Sample_b933	Control	0.0215058	0.0111461	0.0378475	0.0403858	0.0171309	0.00937175	0.741037	0.0820862	0.0250184	0.0144705
Sample_b934	Control	0.0230832	0.0114597	0.0354052	0.0412843	0.0181053	0.00941488	0.741026	0.0770834	0.0283454	0.0147922
Sample_b935	PD	0.0217328	0.0112991	0.0336654	0.039984	0.0175	0.00962218	0.741014	0.0845641	0.0257099	0.0149086
Sample_b936	PD	0.0217022	0.0115347	0.0384437	0.0411967	0.0173548	0.00962122	0.740971	0.0793034	0.0248142	0.0150578
Sample_b937	PD	0.0208812	0.0116291	0.0408549	0.0432142	0.0170659	0.00947601	0.740942	0.0755213	0.0252635	0.0151518
Sample_b938	Control	0.0208295	0.0112217	0.0373629	0.0424924	0.0165673	0.00946287	0.740927	0.0814602	0.0247512	0.0149251
Sample_b939	PD	0.0218539	0.0116993	0.0419347	0.0403601	0.0180778	0.00920547	0.740887	0.0744222	0.0262737	0.015286
Sample_b940	Control	0.0214313	0.0107651	0.0323748	0.0366521	0.0168868	0.00929999	0.740886	0.0927894	0.0249006	0.0140144
Sample_b941	PD	0.0222482	0.0117204	0.0350384	0.0394999	0.0164632	0.00971914	0.740866	0.084314	0.0260252	0.0141054
Sample_b942	PD	0.0212482	0.0115192	0.0396797	0.0422746	0.0163162	0.00956027	0.740855	0.0782382	0.0258209	0.0144876
Sample_b943	PD	0.0210112	0.0113876	0.0427623	0.0391024	0.0177437	0.00883423	0.740792	0.0778805	0.0264065	0.0140799
Sample_b944	PD	0.0223511	0.0113121	0.0371415	0.041042	0.0171889	0.00935271	0.740749	0.0799846	0.0259252	0.0149529
Sample_b945	Control	0.0217386	0.0114043	0.0362063	0.0413993	0.0163535	0.00974433	0.740716	0.0822601	0.0262184	0.0139588
Sample_b946	PD	0.0221916	0.0117845	0.0362814	0.0395485	0.0164866	0.00977754	0.740698	0.0826541	0.0265151	0.0140629
Sample_b947	PD	0.0208301	0.0115944	0.0372018	0.0411122	0.0175979	0.00976902	0.740696	0.0825445	0.0239492	0.0147048
Sample_b948	Control	0.0213849	0.0119428	0.0393534	0.0418637	0.0171016	0.00970288	0.740684	0.078036	0.0249958	0.0149346
Sample_b949	PD	0.0219061	0.0117326	0.0451984	0.0400872	0.0179228	0.0089249	0.740664	0.0714198	0.0273842	0.0147602
Sample_b950	PD	0.0223918	0.0117234	0.0375256	0.0416994	0.0168491	0.00964239	0.740647	0.0785746	0.0260531	0.014894
Sample_b951	PD	0.0225641	0.011043	0.0330331	0.038256	0.0182216	0.00953606	0.740568	0.0860255	0.0246585	0.0160941
Sample_b952	PD	0.0215201	0.0117596	0.0383797	0.0411934	0.0183527	0.00954473	0.740558	0.0787895	0.0252072	0.014695
Sample_b953	PD	0.0215584	0.0116342	0.0369563	0.0401444	0.0175441	0.009776	0.740365	0.0827717	0.0245214	0.0147289
Sample_b954	PD	0.0204446	0.0108558	0.0366904	0.0420749	0.0168044	0.00943715	0.740327	0.0839561	0.0246609	0.0147489
Sample_b955	PD	0.0209096	0.0115021	0.0568204	0.0483601	0.0158357	0.00842597	0.740228	0.054667	0.0280378	0.0152135
Sample_b956	PD	0.0209161	0.0116029	0.0550294	0.0420093	0.0168758	0.00836929	0.740217	0.0615875	0.0285878	0.0148049
Sample_b957	Control	0.0210132	0.0109632	0.0572907	0.0548585	0.0157556	0.00771662	0.740198	0.0488604	0.0269381	0.0164055
Sample_b958	PD	0.0202815	0.0115318	0.0371092	0.0391219	0.0178022	0.00963466	0.740198	0.0861945	0.0236324	0.014494
Sample_b959	PD	0.0202876	0.0108444	0.0359127	0.0392861	0.0168002	0.00950453	0.740186	0.0894368	0.0232386	0.0145025
Sample_b960	PD	0.0221259	0.0116087	0.0380247	0.0418331	0.0174049	0.00953661	0.74014	0.0780394	0.0260864	0.0152001
Sample_b961	PD	0.020759	0.011321	0.0377445	0.0394946	0.0175738	0.00935989	0.740132	0.0852062	0.0240888	0.0143198
Sample_b962	PD	0.0213306	0.0114443	0.0382658	0.0422075	0.0164008	0.00951948	0.740124	0.0797895	0.0261279	0.0147898
Sample_b963	PD	0.0216547	0.0113824	0.035765	0.0400252	0.0179783	0.00954032	0.740121	0.084346	0.0244167	0.0147699
Sample_b964	PD	0.0219801	0.0110781	0.0384861	0.0422187	0.0182671	0.00909948	0.740118	0.0779579	0.02446	0.0163344
Sample_b965	Control	0.0203772	0.0112282	0.0413188	0.0409526	0.0166477	0.00938788	0.740107	0.0809477	0.0244445	0.0145886
Sample_b966	PD	0.0218877	0.0120491	0.0378525	0.0394171	0.0184651	0.00961462	0.740075	0.0808667	0.0252042	0.0145682
Sample_b967	PD	0.0218494	0.0121189	0.0400511	0.0423522	0.0175164	0.00978471	0.740068	0.0747119	0.0267687	0.0147786
Sample_b968	PD	0.0221161	0.0113251	0.0368933	0.0395455	0.0177061	0.00942885	0.740057	0.0814706	0.0267018	0.0147559
Sample_b969	PD	0.0200511	0.0109129	0.0352038	0.037645	0.0161578	0.00914446	0.740052	0.093136	0.0242296	0.0134674
Sample_b970	PD	0.0209481	0.0115537	0.0412885	0.0421168	0.0176184	0.00917053	0.740032	0.0764487	0.0257646	0.0150586
Sample_b971	PD	0.0207209	0.0117729	0.044067	0.040627	0.0168485	0.00915766	0.740031	0.0769995	0.0252741	0.0145018
Sample_b972	PD	0.0233149	0.0117989	0.0309114	0.0399158	0.0158446	0.0102822	0.740004	0.0866979	0.0275138	0.0137161
Sample_b973	Control	0.021268	0.011465	0.0417655	0.0409252	0.0164578	0.0090106	0.739997	0.0783133	0.0248016	0.0159965
Sample_b974	Control	0.0225513	0.0116834	0.0378477	0.0409993	0.0170907	0.00950511	0.739989	0.0788929	0.0264979	0.014943
Sample_b975	PD	0.0220762	0.0116792	0.0382748	0.0401839	0.0165042	0.00964761	0.739987	0.0810831	0.0257376	0.0148259
Sample_b976	PD	0.0205598	0.0109879	0.0379338	0.0417088	0.0179166	0.00928757	0.73998	0.0839717	0.0226878	0.014966
Sample_b977	PD	0.0225478	0.0119492	0.0397654	0.041039	0.0166763	0.00952748	0.739946	0.0767111	0.0272961	0.0145413
Sample_b978	Control	0.0220922	0.0117477	0.0397529	0.040461	0.0172209	0.00929603	0.739923	0.0776784	0.0271778	0.0146499
Sample_b979	PD	0.022567	0.010927	0.0352221	0.0375252	0.0183384	0.00896352	0.739911	0.0844841	0.0269938	0.0150681
Sample_b980	Control	0.0205356	0.0116866	0.0459464	0.0468259	0.0175009	0.00902674	0.739899	0.0671869	0.0265702	0.0148215
Sample_b981	PD	0.0210386	0.0110576	0.0345182	0.0368724	0.0159639	0.00929224	0.739882	0.0919521	0.0257726	0.0136505
Sample_b982	PD	0.0207247	0.0117283	0.0616645	0.0494445	0.0168362	0.00816464	0.739811	0.0464554	0.0303537	0.014817
Sample_b983	PD	0.0215512	0.0116302	0.0419639	0.0425178	0.0190254	0.00936823	0.73977	0.0741905	0.0245563	0.015427
Sample_b984	PD	0.0215204	0.0120203	0.0434457	0.0431415	0.0176868	0.009419	0.739764	0.0710368	0.0266093	0.0153558
Sample_b985	PD	0.0219921	0.011988	0.0400158	0.0403803	0.0174901	0.00949572	0.739715	0.0784119	0.0260663	0.0144452
Sample_b986	Control	0.021444	0.0113727	0.0375399	0.03828	0.0166718	0.00945021	0.739705	0.0860724	0.0250727	0.0143917
Sample_b987	PD	0.0211723	0.0110687	0.0366824	0.0398995	0.0163421	0.00929448	0.739701	0.0862496	0.0260216	0.0135686
Sample_b988	Control	0.0211238	0.0112715	0.0368939	0.0429621	0.0168754	0.00962617	0.73968	0.0822188	0.024363	0.0149853
Sample_b989	PD	0.0213654	0.0111943	0.0350208	0.0399492	0.0167813	0.00965797	0.73967	0.0870275	0.0248897	0.0144433
Sample_b990	PD	0.020967	0.0113766	0.0399763	0.0376396	0.0169697	0.00893097	0.739669	0.0850129	0.0252588	0.0141993
Sample_b991	Control	0.0221093	0.0122692	0.0494438	0.0514588	0.0160323	0.00894871	0.739657	0.0546047	0.0294709	0.0160055
Sample_b992	PD	0.0215754	0.0118713	0.0414557	0.039683	0.0178059	0.00927562	0.739641	0.0777986	0.0260416	0.0148524
Sample_b993	PD	0.0211945	0.011968	0.039231	0.0403732	0.0178758	0.00975959	0.739639	0.0804727	0.0243154	0.0151712
Sample_b994	PD	0.0230506	0.0110494	0.0313535	0.0389212	0.017768	0.00947674	0.739589	0.0884537	0.0260342	0.0143035
Sample_b995	PD	0.020853	0.0114452	0.0420924	0.0397626	0.0180152	0.00908207	0.739569	0.0788523	0.0254415	0.0148868
Sample_b996	PD	0.0219377	0.0114829	0.0375404	0.0397216	0.0164851	0.00957219	0.739566	0.0832502	0.0260738	0.0143699
Sample_b997	PD	0.0225501	0.0122548	0.0419941	0.0411718	0.01749	0.00941647	0.739562	0.0734655	0.0268124	0.0152828
Sample_b998	PD	0.0212037	0.0113423	0.0387769	0.0410247	0.0185456	0.00937644	0.739522	0.0807259	0.0243345	0.0151482
Sample_b999	PD	0.0205034	0.0100228	0.0314623	0.0374596	0.0171671	0.00894596	0.739516	0.0976313	0.0237668	0.013525
Sample_b1000	PD	0.0226762	0.0120917	0.0382781	0.0424006	0.0166454	0.00976452	0.739514	0.0763595	0.0280025	0.0142678
Sample_b1001	PD	0.0225334	0.0114714	0.037629	0.0379086	0.0166836	0.00903207	0.739512	0.0836673	0.0274716	0.0140909
Sample_b1002	PD	0.0210635	0.0113896	0.0390134	0.0415092	0.0173327	0.00955379	0.739478	0.0805782	0.0253329	0.014749
Sample_b1003	PD	0.0212273	0.0110608	0.0348926	0.038768	0.0170501	0.00957913	0.73947	0.0894325	0.023967	0.0145524
Sample_b1004	PD	0.0202813	0.0115232	0.0409847	0.0416106	0.0162675	0.0094883	0.739452	0.0821897	0.0230792	0.0151237
Sample_b1005	Control	0.0205327	0.0107206	0.0405828	0.0403845	0.0188572	0.0089557	0.739446	0.0825219	0.0230709	0.0149274
Sample_b1006	PD	0.0219138	0.0116815	0.0382802	0.0394352	0.0183796	0.00945099	0.739411	0.0818428	0.0248129	0.0147923
Sample_b1007	Control	0.0206542	0.0115016	0.0394707	0.040206	0.0176123	0.00943304	0.739397	0.0816135	0.0253853	0.0147262
Sample_b1008	PD	0.0221845	0.0117236	0.0383051	0.0388617	0.0184244	0.00929624	0.739384	0.0802491	0.0264787	0.0150925
Sample_b1009	PD	0.0217442	0.0112004	0.0345321	0.0395522	0.0164566	0.00940162	0.739359	0.0877871	0.0250488	0.014918
Sample_b1010	PD	0.0208475	0.0118139	0.0411938	0.0414904	0.0178235	0.00943773	0.739332	0.0785345	0.024248	0.0152787
Sample_b1011	Control	0.0224095	0.0112179	0.0331042	0.0400128	0.017038	0.009771	0.739332	0.0869515	0.0257694	0.0143938
Sample_b1012	PD	0.0214835	0.0114407	0.0378651	0.0403316	0.0161542	0.00961738	0.739286	0.0839282	0.0253366	0.0145568
Sample_b1013	PD	0.0215076	0.0113777	0.0377267	0.040394	0.0166176	0.00953105	0.739126	0.0827483	0.0260924	0.0148789
Sample_b1014	PD	0.0216851	0.0114225	0.0391268	0.0392002	0.0178688	0.00938848	0.739109	0.0813727	0.0256939	0.0151326
Sample_b1015	PD	0.0217154	0.0116051	0.0364013	0.03925	0.0172632	0.00959809	0.739104	0.0854226	0.0251668	0.0144732
Sample_b1016	Control	0.0217453	0.011859	0.0388544	0.0404727	0.0166482	0.00968137	0.739096	0.0811636	0.0256251	0.0148546
Sample_b1017	PD	0.0214934	0.0116804	0.0395374	0.0419134	0.0164297	0.00959497	0.739078	0.0806256	0.0246844	0.0149631
Sample_b1018	PD	0.0218053	0.01148	0.036698	0.0389808	0.0176902	0.00966521	0.73906	0.0846747	0.0249688	0.0149773
Sample_b1019	PD	0.0218378	0.0119949	0.0388168	0.0420773	0.0159306	0.00989365	0.739049	0.0793527	0.0266589	0.0143878
Sample_b1020	PD	0.0219284	0.0109615	0.036049	0.038532	0.0179064	0.00918239	0.739042	0.0865383	0.0251443	0.0147159
Sample_b1021	PD	0.0220356	0.0118909	0.0380508	0.040922	0.0158193	0.00978535	0.739033	0.081607	0.0264468	0.014409
Sample_b1022	Control	0.0216866	0.0111623	0.0384251	0.0415921	0.0170519	0.00932091	0.739004	0.0823983	0.024026	0.0153331
Sample_b1023	PD	0.0214886	0.0112728	0.0339824	0.0389172	0.0167133	0.0097682	0.738944	0.0898363	0.024705	0.0143722
Sample_b1024	Control	0.0227673	0.0120762	0.0349421	0.0401559	0.0181407	0.0101074	0.738824	0.0817234	0.0260731	0.0151897
Sample_b1025	PD	0.021357	0.0107293	0.0366619	0.0415073	0.0183848	0.00933604	0.738819	0.0836202	0.0249907	0.0145939
Sample_b1026	PD	0.0209857	0.0112226	0.0401819	0.0415598	0.0175069	0.00918298	0.738818	0.0810595	0.0247166	0.0147656
Sample_b1027	PD	0.0213491	0.0118665	0.0413945	0.0413607	0.0176955	0.0092691	0.738803	0.0771983	0.0256677	0.015395
Sample_b1028	PD	0.0217756	0.0111122	0.0388407	0.0408728	0.0188777	0.00914703	0.73876	0.0806694	0.0253389	0.0146055
Sample_b1029	PD	0.0209839	0.0113935	0.0409557	0.0396022	0.0171311	0.00911139	0.738733	0.0828122	0.0248465	0.0144304
Sample_b1030	Control	0.0214275	0.0121193	0.0475983	0.0410381	0.0182339	0.00887429	0.738721	0.0712063	0.0254367	0.0153447
Sample_b1031	PD	0.0204376	0.0111532	0.0479233	0.0442697	0.0175582	0.00873587	0.73867	0.0706282	0.0252694	0.015355
Sample_b1032	Control	0.023786	0.0116773	0.0409423	0.0417625	0.0192901	0.0091556	0.738648	0.0716573	0.0271729	0.0159084
Sample_b1033	PD	0.021676	0.0119437	0.0389536	0.0391618	0.017578	0.00964046	0.738628	0.0815918	0.0255738	0.0152523
Sample_b1034	PD	0.0222824	0.0118426	0.0386945	0.0419866	0.0184984	0.00979583	0.738628	0.0778798	0.0245383	0.0158533
Sample_b1035	PD	0.021712	0.0117613	0.040769	0.0394441	0.0171416	0.0092929	0.7386	0.0802753	0.0261402	0.0148634
Sample_b1036	Control	0.021229	0.0116634	0.0357545	0.0406524	0.0176533	0.00994889	0.738595	0.0854834	0.0241194	0.014901
Sample_b1037	Control	0.0218501	0.0120321	0.0405211	0.041671	0.0174862	0.00962123	0.738561	0.0762826	0.0268513	0.0151235
Sample_b1038	PD	0.0218029	0.0116241	0.0356339	0.0382166	0.017272	0.00955427	0.738543	0.0867358	0.0263275	0.0142901
Sample_b1039	PD	0.0220618	0.0117302	0.0385668	0.0410337	0.01691	0.00952601	0.738529	0.0808945	0.0260396	0.0147082
Sample_b1040	Control	0.022184	0.0115467	0.0373571	0.0399327	0.0180415	0.0096271	0.738516	0.0812326	0.0265087	0.0150537
Sample_b1041	PD	0.0213644	0.0121487	0.0420983	0.0426115	0.0165734	0.00966648	0.738475	0.0754773	0.0264407	0.0151444
Sample_b1042	PD	0.0227914	0.0112132	0.0351713	0.0397086	0.0176216	0.00957944	0.738468	0.0852516	0.0259925	0.0142025
Sample_b1043	PD	0.0217987	0.0109199	0.0348554	0.0414967	0.0185517	0.00970303	0.738463	0.0845897	0.0245344	0.0150873
Sample_b1044	PD	0.0210717	0.0114349	0.0625556	0.0500076	0.015893	0.00811647	0.73841	0.0472278	0.030063	0.0152198
Sample_b1045	PD	0.0218724	0.0112554	0.0349761	0.037678	0.0168388	0.00963536	0.7384	0.0901654	0.0249683	0.01421
Sample_b1046	PD	0.0217776	0.0109508	0.032041	0.0376042	0.0164417	0.00970674	0.738343	0.0938933	0.0251089	0.0141329
Sample_b1047	PD	0.0218984	0.0119223	0.0415128	0.0409309	0.0162541	0.00940097	0.738338	0.076678	0.0288057	0.0142592
Sample_b1048	PD	0.022555	0.011762	0.0397274	0.0424653	0.0168638	0.00948298	0.738331	0.0752242	0.0291168	0.0144713
Sample_b1049	PD	0.0226621	0.0118479	0.0431157	0.0410509	0.0181004	0.00914074	0.738319	0.0701389	0.0306511	0.014973
Sample_b1050	PD	0.0209154	0.0110526	0.0348005	0.0383558	0.016241	0.00959959	0.738308	0.0930031	0.0235454	0.0141787
Sample_b1051	PD	0.0211131	0.0119283	0.048305	0.0417336	0.0165982	0.0090615	0.738307	0.0702073	0.0279925	0.0147539
Sample_b1052	Control	0.0219924	0.0112123	0.0330102	0.0365806	0.0167506	0.0096708	0.738287	0.0930005	0.0249194	0.0145765
Sample_b1053	Control	0.0221886	0.0115548	0.0351308	0.0381976	0.0180609	0.0097168	0.738268	0.0879083	0.0244596	0.0145148
Sample_b1054	PD	0.0221268	0.01132	0.0337899	0.0393811	0.0180803	0.00963321	0.738263	0.0861678	0.0265414	0.0146968
Sample_b1055	PD	0.0215562	0.0118719	0.039594	0.0396855	0.017405	0.00951627	0.738261	0.0821777	0.0251748	0.0147578
Sample_b1056	PD	0.0215856	0.0115639	0.0391375	0.0413213	0.0171952	0.00959299	0.738257	0.0812677	0.0257224	0.0143564
Sample_b1057	PD	0.0220229	0.011066	0.0300432	0.0352452	0.0161295	0.00974748	0.738251	0.0985925	0.025555	0.0133472
Sample_b1058	PD	0.0205042	0.0106512	0.0334573	0.0349671	0.0161456	0.00898003	0.738208	0.0990604	0.0247659	0.0132602
Sample_b1059	Control	0.0225342	0.0123638	0.0392381	0.0415359	0.0167931	0.0098271	0.738197	0.0786247	0.0260595	0.0148264
Sample_b1060	Control	0.0215871	0.0111375	0.032789	0.0383537	0.0173015	0.00964712	0.738183	0.0920025	0.0245289	0.0144696
Sample_b1061	PD	0.0217437	0.011575	0.0388878	0.0379724	0.0181689	0.0093053	0.73817	0.084372	0.0242726	0.0155324
Sample_b1062	PD	0.023187	0.01179	0.0358988	0.0402815	0.017169	0.00988831	0.738156	0.0819478	0.0263505	0.015331
Sample_b1063	PD	0.0210722	0.0115993	0.0380255	0.0384656	0.0167529	0.00959245	0.738122	0.0866324	0.0254149	0.0143231
Sample_b1064	PD	0.0228584	0.0119478	0.0380521	0.0429218	0.0176912	0.00970887	0.738074	0.0752203	0.0281599	0.015366
Sample_b1065	Control	0.0208735	0.0110603	0.0334726	0.0375633	0.0170475	0.00952661	0.738063	0.094844	0.0233937	0.0141551
Sample_b1066	PD	0.0224521	0.011714	0.0415507	0.0418069	0.0181602	0.00921262	0.738041	0.0756033	0.0263809	0.0150778
Sample_b1067	PD	0.0210638	0.0110138	0.0340568	0.0381942	0.0173959	0.00953983	0.73804	0.0926987	0.0237555	0.0142414
Sample_b1068	PD	0.0218797	0.0115287	0.0362151	0.0410937	0.0164886	0.00995209	0.738007	0.0844107	0.0260793	0.0143447
Sample_b1069	PD	0.022331	0.0117339	0.0330823	0.038103	0.0172112	0.0100396	0.737987	0.0896836	0.0253382	0.0144901
Sample_b1070	PD	0.0225153	0.011537	0.0364657	0.0408216	0.0172598	0.00974891	0.737958	0.0830518	0.0258454	0.0147962
Sample_b1071	Control	0.0213651	0.0117526	0.0377713	0.0402992	0.0169544	0.00972611	0.737949	0.0842651	0.02517	0.0147466
Sample_b1072	Control	0.0219581	0.0121109	0.0400624	0.0415686	0.016824	0.00979751	0.737939	0.0791144	0.0255583	0.0150672
Sample_b1073	Control	0.0218802	0.0107669	0.0316028	0.0391118	0.0174765	0.0095843	0.737868	0.0931528	0.0243995	0.0141573
Sample_b1074	PD	0.0234782	0.0121241	0.0369089	0.0413575	0.0166075	0.00991409	0.737857	0.0792506	0.0275802	0.0149216
Sample_b1075	Control	0.0213312	0.01147	0.0361727	0.0383439	0.0169039	0.00952662	0.73784	0.0884638	0.0252978	0.0146497
Sample_b1076	PD	0.0212939	0.011217	0.0369535	0.0395319	0.0171192	0.00964778	0.737825	0.0869988	0.0251822	0.0142307
Sample_b1077	PD	0.0217456	0.011189	0.038853	0.0412425	0.0189992	0.00917364	0.737723	0.0794267	0.0267239	0.0149236
Sample_b1078	PD	0.0216927	0.0112866	0.0360805	0.0384528	0.0175308	0.00948878	0.73766	0.0884152	0.0250321	0.0143607
Sample_b1079	PD	0.0228472	0.0115845	0.0336477	0.0387483	0.0157428	0.0098517	0.737619	0.0886453	0.0274213	0.0138925
Sample_b1080	PD	0.0219738	0.0112331	0.0356159	0.03957	0.0166036	0.0092046	0.737601	0.0875428	0.0262453	0.0144104
Sample_b1081	PD	0.0210828	0.0114	0.0346732	0.0379724	0.0163964	0.00968977	0.737599	0.0934925	0.0235191	0.0141753
Sample_b1082	PD	0.0199003	0.0110591	0.0386768	0.0388196	0.0173199	0.00924673	0.737577	0.0904222	0.0220757	0.0149022
Sample_b1083	PD	0.0230108	0.0116177	0.0396576	0.0419898	0.0172183	0.00926712	0.737568	0.0779404	0.0267136	0.0150173
Sample_b1084	PD	0.0211757	0.0115306	0.0355306	0.0385612	0.0171411	0.00983078	0.737559	0.0894598	0.0246568	0.014554
Sample_b1085	Control	0.0204953	0.0115505	0.0394863	0.0423852	0.0184833	0.0097079	0.737556	0.0818772	0.0231154	0.0153432
Sample_b1086	PD	0.0211289	0.0109519	0.036632	0.0364686	0.0170032	0.00912599	0.737538	0.0921224	0.0248084	0.0142205
Sample_b1087	PD	0.0232377	0.0120478	0.0411158	0.0437415	0.0170676	0.00968127	0.737513	0.0736028	0.0259691	0.0160233
Sample_b1088	Control	0.021528	0.0113152	0.0370822	0.0383032	0.0181951	0.00927578	0.737504	0.0870338	0.0242322	0.0155303
Sample_b1089	PD	0.0206805	0.0112905	0.0377407	0.0422189	0.0163989	0.00934212	0.73749	0.085216	0.0243561	0.0152657
Sample_b1090	PD	0.0218872	0.0112994	0.0373747	0.0403837	0.0183799	0.00948928	0.737475	0.0818765	0.0270642	0.0147696
Sample_b1091	Control	0.0213168	0.0115862	0.0359038	0.0415674	0.0170901	0.00984583	0.737417	0.0854364	0.0244915	0.015345
Sample_b1092	PD	0.0215429	0.0117616	0.0382462	0.04178	0.017871	0.00970942	0.737407	0.0805754	0.0256599	0.0154465
Sample_b1093	PD	0.0210902	0.0113919	0.0414505	0.0406777	0.0187526	0.00927277	0.737374	0.0797753	0.0251306	0.0150845
Sample_b1094	Control	0.0225608	0.0116227	0.0346356	0.0395364	0.0176055	0.00999664	0.737347	0.0865441	0.0255345	0.014617
Sample_b1095	PD	0.0219728	0.0118225	0.0396131	0.0403877	0.0182651	0.00953846	0.737343	0.0795947	0.0259189	0.015544
Sample_b1096	Control	0.0223296	0.0119737	0.0361363	0.0416671	0.0162847	0.0100157	0.737332	0.0834229	0.026105	0.0147325
Sample_b1097	PD	0.0229266	0.011833	0.0345184	0.0390533	0.0177923	0.00985062	0.737323	0.0850869	0.026753	0.014863
Sample_b1098	PD	0.021603	0.012137	0.0383634	0.0412699	0.0177818	0.010052	0.737299	0.0814646	0.025045	0.0149838
Sample_b1099	Control	0.0212999	0.0114296	0.0370197	0.0382965	0.0181881	0.00936885	0.737271	0.0880946	0.0243794	0.0146522
Sample_b1100	PD	0.0231229	0.0120009	0.0413447	0.041736	0.0171308	0.00948551	0.737211	0.0741328	0.0293934	0.0144415
Sample_b1101	PD	0.0221824	0.0121933	0.0462203	0.0429207	0.0182313	0.00909155	0.737207	0.0691996	0.0270997	0.0156537
Sample_b1102	Control	0.0214744	0.0115627	0.0366824	0.040319	0.0167129	0.00957255	0.737166	0.0869059	0.0251654	0.0144391
Sample_b1103	Control	0.021333	0.0117418	0.0454583	0.0404391	0.0167847	0.0089278	0.737156	0.0766888	0.0270318	0.0144388
Sample_b1104	PD	0.0228488	0.0118893	0.036073	0.0416329	0.0164686	0.00996042	0.73715	0.0822789	0.0269404	0.0147582
Sample_b1105	PD	0.0209309	0.0116799	0.0408317	0.0420299	0.0166614	0.00942371	0.737132	0.0814904	0.0248362	0.0149844
Sample_b1106	PD	0.0214379	0.0117993	0.0448546	0.0393793	0.0189974	0.00897547	0.737101	0.0762809	0.025894	0.0152801
Sample_b1107	PD	0.022118	0.011879	0.0376463	0.040491	0.0171952	0.00993157	0.737067	0.0827613	0.025859	0.0150514
Sample_b1108	Control	0.0199987	0.0116551	0.0472477	0.0392652	0.017948	0.00886511	0.737047	0.0786525	0.0245546	0.0147658
Sample_b1109	PD	0.0222815	0.011255	0.0370945	0.0405588	0.0182913	0.00953633	0.737041	0.0830052	0.0258197	0.0151168
Sample_b1110	PD	0.0214049	0.0123658	0.0399269	0.040873	0.0180089	0.00988592	0.73703	0.0800104	0.0255737	0.0149207
Sample_b1111	PD	0.0207396	0.0112625	0.0361577	0.0399034	0.0166276	0.00985796	0.737028	0.0898363	0.0245282	0.0140592
Sample_b1112	Control	0.02247	0.0116744	0.0345242	0.0401594	0.017681	0.00984278	0.736982	0.085521	0.026544	0.0146008
Sample_b1113	PD	0.0218047	0.0116833	0.0409079	0.0424946	0.0174226	0.0094939	0.736965	0.0779489	0.0260571	0.0152217
Sample_b1114	PD	0.0205305	0.0114295	0.0391393	0.0392026	0.0187193	0.00942345	0.736953	0.0859966	0.0230029	0.0156033
Sample_b1115	PD	0.0209289	0.0116421	0.0386232	0.0400011	0.0192142	0.00964382	0.736932	0.0834308	0.0238938	0.0156901
Sample_b1116	PD	0.0224327	0.0113968	0.0337382	0.0399243	0.0177119	0.00994368	0.736931	0.0866324	0.0266611	0.0146275
Sample_b1117	PD	0.0225499	0.0113465	0.0359111	0.0393079	0.0173347	0.00964275	0.736929	0.085818	0.0256842	0.0154762
Sample_b1118	PD	0.0209022	0.0110756	0.0408294	0.0439231	0.0163496	0.00915536	0.736922	0.0810753	0.0247028	0.0150647
Sample_b1119	PD	0.0233372	0.0122066	0.0364623	0.0404008	0.0176976	0.0100749	0.736907	0.0804937	0.0278241	0.0145955
Sample_b1120	PD	0.0212233	0.010727	0.0326059	0.0406194	0.0156295	0.00963624	0.736867	0.0938012	0.024245	0.0146457
Sample_b1121	PD	0.0226688	0.0117255	0.0360606	0.0403987	0.0176246	0.00992454	0.736866	0.0839287	0.0259288	0.0148735
Sample_b1122	PD	0.0212842	0.0114352	0.0365665	0.0388859	0.0187741	0.00963044	0.736853	0.0872695	0.0236139	0.0156872
Sample_b1123	Control	0.022712	0.0121366	0.040226	0.0383961	0.0170054	0.00941478	0.736844	0.0802723	0.0289267	0.0140666
Sample_b1124	Control	0.0215653	0.0118867	0.0400377	0.0401224	0.0178186	0.00965398	0.736838	0.0811092	0.0255619	0.015406
Sample_b1125	Control	0.0228422	0.0123976	0.0395985	0.0422601	0.0167475	0.00987815	0.736807	0.0770596	0.0275113	0.0148977
Sample_b1126	PD	0.0209877	0.010583	0.0354295	0.0421598	0.0160329	0.00926096	0.736775	0.0899742	0.0238575	0.0149393
Sample_b1127	PD	0.0216772	0.0117566	0.0427534	0.0395478	0.0188884	0.00906807	0.736771	0.0784986	0.0260416	0.0149973
Sample_b1128	Control	0.0217906	0.0116752	0.0375467	0.0394099	0.0169445	0.00973281	0.736742	0.0863919	0.0249721	0.0147942
Sample_b1129	PD	0.0207633	0.0111116	0.036604	0.03774	0.0176143	0.00939117	0.736731	0.0900329	0.0253661	0.0146459
Sample_b1130	PD	0.0212683	0.0117677	0.0411943	0.0423514	0.0183291	0.00966804	0.73673	0.0788519	0.0243316	0.015508
Sample_b1131	PD	0.022814	0.0114291	0.0356922	0.038575	0.0162451	0.00964882	0.736723	0.0885391	0.0258896	0.0144442
Sample_b1132	Control	0.0219211	0.0123031	0.0425316	0.0426992	0.0163188	0.00988086	0.736713	0.0753129	0.0276389	0.0146803
Sample_b1133	PD	0.0211982	0.0118935	0.0423917	0.041778	0.0177276	0.00954961	0.73671	0.0780067	0.0256557	0.0150892
Sample_b1134	Control	0.0219548	0.0114742	0.0414856	0.0400521	0.0171777	0.00917882	0.736694	0.0800972	0.0270343	0.0148511
Sample_b1135	Control	0.0223261	0.0115331	0.0383447	0.0407626	0.0179054	0.00951446	0.73669	0.0812974	0.0264278	0.0151985
Sample_b1136	PD	0.0220249	0.0120927	0.0442237	0.0424138	0.0177297	0.00951365	0.736681	0.0726215	0.0277422	0.0149572
Sample_b1137	PD	0.0211615	0.0114329	0.0426336	0.0415926	0.0192636	0.00919768	0.736652	0.077631	0.0248273	0.015608
Sample_b1138	PD	0.0215652	0.0117111	0.0458072	0.0418091	0.018906	0.00919134	0.73661	0.073381	0.0257071	0.0153123
Sample_b1139	PD	0.0221588	0.0116751	0.0377881	0.039131	0.0178642	0.0094921	0.736596	0.0836231	0.0273848	0.0142872
Sample_b1140	PD	0.0210875	0.0115538	0.0377257	0.0395029	0.0178865	0.00971344	0.73659	0.0866163	0.0246514	0.0146729
Sample_b1141	PD	0.021733	0.0109149	0.0357846	0.0386753	0.0175076	0.00928066	0.736586	0.0894039	0.0248817	0.0152324
Sample_b1142	PD	0.0236437	0.0118749	0.0341241	0.0399067	0.0173778	0.00998427	0.736585	0.0850607	0.0266616	0.0147814
Sample_b1143	Control	0.0235193	0.0122676	0.0416009	0.041388	0.0167448	0.0095508	0.736564	0.0750755	0.0280575	0.0152319
Sample_b1144	PD	0.0221837	0.011552	0.0379083	0.0426481	0.0175971	0.00975123	0.736552	0.0817872	0.0252127	0.0148072
Sample_b1145	PD	0.022146	0.0119166	0.0349035	0.0394534	0.0157999	0.0100503	0.736491	0.0893403	0.0253303	0.0145683
Sample_b1146	PD	0.0220585	0.012006	0.0432284	0.0403802	0.0182318	0.00929429	0.736485	0.0761204	0.0273806	0.0148151
Sample_b1147	PD	0.0223148	0.0121598	0.0389618	0.0407584	0.0172976	0.00989308	0.736428	0.0813009	0.0263119	0.0145733
Sample_b1148	PD	0.0217793	0.0117577	0.0375602	0.0394155	0.0173929	0.009742	0.736423	0.0854439	0.0258636	0.0146218
Sample_b1149	PD	0.019686	0.0111481	0.0419569	0.0414609	0.0191779	0.00917595	0.736421	0.0826178	0.0230232	0.0153325
Sample_b1150	PD	0.0207492	0.0104518	0.0305696	0.0373458	0.0163968	0.00968145	0.73642	0.101697	0.0226549	0.0140342
Sample_b1151	PD	0.0192307	0.0114909	0.0422174	0.0399729	0.0172128	0.00929567	0.736404	0.0859998	0.0231907	0.0149856
Sample_b1152	PD	0.0220269	0.0117076	0.0395366	0.0397396	0.016842	0.00937939	0.736388	0.0835418	0.0260914	0.0147471
Sample_b1153	PD	0.0217949	0.0114216	0.0366888	0.0409828	0.0168992	0.00961061	0.736385	0.0853195	0.0257807	0.0151167
Sample_b1154	PD	0.023047	0.0119578	0.0361568	0.0430206	0.0169308	0.0100336	0.736371	0.0812034	0.0263603	0.0149187
Sample_b1155	Control	0.0211645	0.0112974	0.0423067	0.0400398	0.0181439	0.0092073	0.736357	0.0819974	0.0243757	0.0151102
Sample_b1156	PD	0.0223415	0.0120241	0.0388422	0.042306	0.0166813	0.00976473	0.736355	0.0800685	0.0262499	0.0153665
Sample_b1157	PD	0.0207966	0.0114759	0.0395759	0.0412506	0.0175332	0.00958831	0.736324	0.0844339	0.0238351	0.015186
Sample_b1158	PD	0.0218093	0.0104671	0.0330132	0.0377771	0.0178616	0.0090552	0.736305	0.0945928	0.0245166	0.014602
Sample_b1159	Control	0.0225185	0.0117398	0.0353552	0.0424802	0.0167385	0.0101099	0.7363	0.0837672	0.0259811	0.0150095
Sample_b1160	PD	0.0207958	0.0117392	0.037653	0.0408107	0.0177429	0.0101291	0.736268	0.0856317	0.0242962	0.0149331
Sample_b1161	Control	0.0214947	0.0118968	0.0438179	0.0409412	0.0179096	0.00941113	0.736255	0.0758948	0.0269125	0.015466
Sample_b1162	PD	0.0212476	0.0115627	0.0384116	0.0396288	0.0171085	0.00963239	0.736247	0.0862223	0.0259466	0.0139925
Sample_b1163	PD	0.0216921	0.0114502	0.0354937	0.0399306	0.0188309	0.00994514	0.736241	0.0870994	0.0244646	0.0148524
Sample_b1164	PD	0.0211777	0.0113352	0.0362557	0.0389431	0.0173757	0.0094119	0.736201	0.089538	0.024786	0.0149755
Sample_b1165	PD	0.0229032	0.0121143	0.044422	0.0405673	0.0185869	0.00913994	0.736198	0.0721165	0.027925	0.016027
Sample_b1166	PD	0.0212008	0.0118738	0.0385667	0.0414136	0.0175775	0.010041	0.736177	0.0835862	0.0246097	0.0149533
Sample_b1167	PD	0.0216335	0.0111397	0.0372988	0.0439119	0.0180482	0.0097016	0.736154	0.0824602	0.0245563	0.0150958
Sample_b1168	PD	0.0223742	0.0120298	0.041708	0.0417057	0.0180205	0.00953462	0.736143	0.0758011	0.0268966	0.0157869
Sample_b1169	Control	0.0216561	0.0118032	0.0385378	0.041431	0.0171842	0.0099834	0.73614	0.0837346	0.0245143	0.0150157
Sample_b1170	PD	0.0209021	0.0116733	0.0420576	0.0447735	0.0184969	0.00944635	0.73612	0.0754132	0.0259887	0.0151282
Sample_b1171	PD	0.0212043	0.0118103	0.0413674	0.042233	0.0186505	0.00968738	0.736076	0.0797331	0.0239027	0.0153354
Sample_b1172	PD	0.019431	0.0117664	0.0504466	0.0434	0.0182822	0.00900308	0.736048	0.0725774	0.02289	0.016155
Sample_b1173	PD	0.0222766	0.012103	0.0395548	0.0412417	0.0174722	0.00985728	0.735994	0.0810199	0.0256819	0.0147987
Sample_b1174	PD	0.0237358	0.0124295	0.0367826	0.0381878	0.0168086	0.00976657	0.735987	0.0828386	0.0285978	0.014866
Sample_b1175	PD	0.0222166	0.0118294	0.0362937	0.0417912	0.0175696	0.00998229	0.735986	0.0830755	0.0265512	0.0147045
Sample_b1176	PD	0.0217881	0.0117729	0.0348419	0.0402101	0.0152122	0.00984031	0.735977	0.089329	0.0269721	0.0140561
Sample_b1177	PD	0.0214979	0.0119147	0.042335	0.041484	0.0183095	0.00939517	0.73596	0.0776223	0.0264441	0.015037
Sample_b1178	Control	0.0225665	0.0112383	0.0350021	0.0410008	0.0173953	0.00954703	0.735928	0.0862341	0.025971	0.0151165
Sample_b1179	PD	0.0222338	0.0116686	0.0348933	0.0385596	0.0165831	0.00963667	0.73592	0.0885432	0.0277357	0.014226
Sample_b1180	Control	0.0220206	0.0121027	0.0378376	0.0402493	0.0171426	0.00993156	0.735916	0.0837125	0.0262018	0.0148857
Sample_b1181	Control	0.0222841	0.0120851	0.0423564	0.0425572	0.0188791	0.00958694	0.735897	0.0747088	0.0256197	0.0160258
Sample_b1182	PD	0.0216967	0.0117822	0.0372962	0.0406241	0.0167014	0.00999795	0.735891	0.0863976	0.0250512	0.0145614
Sample_b1183	Control	0.0206287	0.0116762	0.0399459	0.0414257	0.0178472	0.00956004	0.735873	0.0828736	0.0247725	0.0153969
Sample_b1184	PD	0.0222614	0.0117789	0.0400881	0.0411786	0.0183975	0.00964694	0.735873	0.0784127	0.026883	0.0154799
Sample_b1185	PD	0.02236	0.0117447	0.0395245	0.0394593	0.0186456	0.00975804	0.735836	0.0821214	0.0252974	0.0152528
Sample_b1186	PD	0.0224179	0.011575	0.0374588	0.0409365	0.0173687	0.00964203	0.735819	0.0842682	0.0258354	0.0146786
Sample_b1187	Control	0.0215535	0.0119269	0.0371941	0.0386416	0.0169752	0.00953366	0.735811	0.0882979	0.0257871	0.0142786
Sample_b1188	PD	0.0221607	0.011776	0.035173	0.0398522	0.0174589	0.00991791	0.735802	0.0870939	0.025941	0.0148244
Sample_b1189	Control	0.0227542	0.0116179	0.0382265	0.0389462	0.0183873	0.00939676	0.735789	0.0823335	0.0279644	0.014584
Sample_b1190	PD	0.0226907	0.0113702	0.0360594	0.0385687	0.018739	0.00935674	0.735784	0.0861487	0.0263264	0.0149567
Sample_b1191	PD	0.0216373	0.0122861	0.043146	0.0450074	0.0167935	0.00979158	0.735777	0.0750639	0.0251314	0.0153663
Sample_b1192	PD	0.0238091	0.0117441	0.0369545	0.0417868	0.0174697	0.00982619	0.735734	0.0812125	0.0259082	0.015555
Sample_b1193	PD	0.0219554	0.0115178	0.0332875	0.0380216	0.0162819	0.0097267	0.735734	0.0925993	0.0266462	0.0142302
Sample_b1194	PD	0.022245	0.0118122	0.0398386	0.0421572	0.0169748	0.0096452	0.735725	0.0805714	0.0254077	0.0156228
Sample_b1195	PD	0.0218525	0.011643	0.043843	0.0431862	0.0184418	0.00934862	0.735696	0.07422	0.025874	0.0158948
Sample_b1196	PD	0.0218309	0.0111928	0.0405537	0.0399606	0.0182521	0.00890763	0.735637	0.0824535	0.0262168	0.0149947
Sample_b1197	PD	0.0214329	0.0122194	0.0440452	0.042173	0.0162009	0.00961872	0.735633	0.0776288	0.0255883	0.0154598
Sample_b1198	PD	0.0213093	0.0108708	0.0379013	0.0395397	0.0184781	0.00930185	0.735597	0.0893942	0.0225151	0.0150927
Sample_b1199	PD	0.0216963	0.0116497	0.0363568	0.0395694	0.0169829	0.0099752	0.735584	0.0879487	0.0252507	0.0149859
Sample_b1200	Control	0.0220239	0.0119565	0.053122	0.0425891	0.0183732	0.00870855	0.735571	0.061817	0.0305559	0.0152832
Sample_b1201	PD	0.0228509	0.0117127	0.0362919	0.0417003	0.0173692	0.0100513	0.73557	0.0832902	0.0262195	0.0149435
Sample_b1202	PD	0.020688	0.0114968	0.0400032	0.0410845	0.0182973	0.00946562	0.735498	0.0849257	0.0235019	0.0150389
Sample_b1203	PD	0.0221667	0.0116575	0.0440871	0.040982	0.0182716	0.0088788	0.735497	0.0755968	0.0264085	0.0164543
Sample_b1204	PD	0.0208117	0.0115148	0.0439862	0.0433739	0.0185429	0.00928058	0.735495	0.0762477	0.025116	0.0156317
Sample_b1205	PD	0.0229631	0.0121976	0.0382135	0.0398979	0.0177106	0.00977021	0.735492	0.0797083	0.0290345	0.0150126
Sample_b1206	Control	0.0210828	0.0113511	0.0393552	0.0403021	0.0181436	0.00939692	0.735489	0.0855457	0.0246562	0.0146778
Sample_b1207	PD	0.0206944	0.0116932	0.0412246	0.0419329	0.0174879	0.00972587	0.735478	0.0821572	0.0237765	0.0158298
Sample_b1208	PD	0.022721	0.0122173	0.0393308	0.0394467	0.0173128	0.00965278	0.735465	0.0816464	0.0275528	0.0146544
Sample_b1209	PD	0.0231187	0.0119017	0.0395279	0.0409798	0.0183448	0.00954667	0.735457	0.0778506	0.0280924	0.0151801
Sample_b1210	Control	0.0219743	0.0121267	0.0410141	0.0416304	0.0188389	0.00963925	0.735437	0.0785047	0.0251946	0.0156405
Sample_b1211	PD	0.0237936	0.0118238	0.033828	0.0412312	0.0172265	0.0100052	0.735421	0.0838048	0.027895	0.0149713
Sample_b1212	Control	0.0210462	0.0118677	0.0396127	0.0412266	0.0173358	0.00975485	0.73541	0.0848078	0.0242425	0.0146959
Sample_b1213	PD	0.0212748	0.0117617	0.0505676	0.046169	0.0176791	0.00895068	0.73538	0.0656972	0.0272151	0.0153049
Sample_b1214	Control	0.0232228	0.0113049	0.0327956	0.0367494	0.0167842	0.00967536	0.735358	0.0936262	0.0257871	0.0146966
Sample_b1215	Control	0.0225562	0.0122863	0.0390018	0.0423846	0.0179402	0.0100755	0.735349	0.0789387	0.0263596	0.015108
Sample_b1216	PD	0.0221247	0.0117838	0.0366093	0.0395293	0.0174787	0.00989282	0.735348	0.0866346	0.0257009	0.0148983
Sample_b1217	PD	0.0217677	0.0122743	0.0448137	0.0408077	0.0180957	0.00945149	0.735328	0.0754528	0.0271536	0.0148549
Sample_b1218	PD	0.0209553	0.0116073	0.0398679	0.0396234	0.0191596	0.00949887	0.735327	0.08395	0.0243327	0.0156776
Sample_b1219	Control	0.0206054	0.0118369	0.0408868	0.0406478	0.0178966	0.00935477	0.735315	0.084758	0.0230244	0.0156748
Sample_b1220	PD	0.0215905	0.0111416	0.0327822	0.0393934	0.017146	0.00984221	0.735306	0.0941473	0.0247672	0.0138838
Sample_b1221	PD	0.0210784	0.0125068	0.0454437	0.0400961	0.018391	0.00938797	0.735306	0.0772197	0.0255296	0.0150408
Sample_b1222	PD	0.0204309	0.0116111	0.044928	0.042647	0.0181284	0.00943383	0.735263	0.0772715	0.0247481	0.0155382
Sample_b1223	PD	0.0217636	0.0124641	0.0544894	0.0440618	0.0171694	0.00901521	0.735252	0.0612704	0.0293381	0.015176
Sample_b1224	PD	0.0225625	0.012007	0.0408048	0.0418508	0.0164522	0.00968353	0.735245	0.0786928	0.0274355	0.0152664
Sample_b1225	PD	0.0220016	0.0114679	0.0350102	0.0375273	0.0179241	0.00927833	0.735225	0.0917121	0.0253995	0.0144542
Sample_b1226	PD	0.0233537	0.0124048	0.042676	0.0424423	0.0173049	0.0095214	0.735217	0.0732723	0.0280137	0.0157935
Sample_b1227	PD	0.0232594	0.0115258	0.0348844	0.0383298	0.0176466	0.00967668	0.735211	0.0883326	0.0262322	0.0149014
Sample_b1228	Control	0.02351	0.0117517	0.0369777	0.04405	0.017378	0.00975635	0.735206	0.0777736	0.0278757	0.015721
Sample_b1229	PD	0.0217953	0.0114857	0.0387712	0.0422049	0.0187158	0.00949929	0.735205	0.0808456	0.0247517	0.0167251
Sample_b1230	PD	0.0214917	0.0112197	0.037698	0.0364798	0.0173775	0.00907877	0.735187	0.0920682	0.0243138	0.0150857
Sample_b1231	PD	0.0217747	0.0124565	0.0592298	0.0526119	0.0174709	0.00860417	0.735175	0.0434773	0.0339192	0.0152809
Sample_b1232	Control	0.0216956	0.010935	0.0402561	0.0419518	0.0182291	0.00908586	0.735173	0.0812474	0.0253948	0.0160316
Sample_b1233	PD	0.0220544	0.0111133	0.0326731	0.0367054	0.0170456	0.00969905	0.735161	0.0959864	0.024611	0.0149502
Sample_b1234	PD	0.0226076	0.011928	0.0392205	0.0397808	0.017439	0.00964087	0.735158	0.0816873	0.0272203	0.0153174
Sample_b1235	Control	0.0226921	0.0111342	0.0326699	0.0388852	0.0162792	0.00971448	0.735151	0.091738	0.027075	0.0146611
Sample_b1236	PD	0.0219141	0.0114296	0.0346279	0.0390203	0.0179086	0.00968944	0.735127	0.0915271	0.0240322	0.014724
Sample_b1237	PD	0.0228156	0.0120163	0.0354571	0.0382488	0.017462	0.00991802	0.735123	0.0874277	0.026705	0.0148268
Sample_b1238	PD	0.0219966	0.0117759	0.0407415	0.0392964	0.0178276	0.00948124	0.735119	0.0826983	0.0259086	0.0151551
Sample_b1239	PD	0.0223466	0.0119614	0.0409082	0.0414682	0.0188493	0.00957051	0.735092	0.0777577	0.0269646	0.0150819
Sample_b1240	PD	0.0217623	0.0113795	0.038331	0.0395552	0.0188464	0.00944216	0.735085	0.0848521	0.0254219	0.0153243
Sample_b1241	PD	0.0218712	0.0125231	0.0460481	0.0413416	0.0176496	0.00939448	0.735069	0.0727918	0.0282027	0.015109
Sample_b1242	PD	0.0223253	0.0110759	0.0334165	0.0386977	0.0173061	0.00993428	0.735058	0.0915739	0.0254509	0.0151617
Sample_b1243	PD	0.0219027	0.0120203	0.040768	0.0451323	0.0184815	0.00978428	0.735039	0.0758549	0.0254156	0.0156016
Sample_b1244	PD	0.0228074	0.0120567	0.0392659	0.0418457	0.0177767	0.00964808	0.735019	0.0805587	0.0254739	0.015548
Sample_b1245	Control	0.0208312	0.0118913	0.0428956	0.0408553	0.0183977	0.00948249	0.73501	0.080039	0.0253359	0.0152612
Sample_b1246	PD	0.0226558	0.0124441	0.042174	0.0437274	0.0171109	0.010107	0.735003	0.0763304	0.0252711	0.015176
Sample_b1247	PD	0.0217134	0.0120398	0.0393779	0.0401215	0.0184205	0.0099245	0.735002	0.0838463	0.0244216	0.0151321
Sample_b1248	Control	0.0225357	0.0116342	0.0361163	0.0425644	0.016684	0.0100586	0.734991	0.0843728	0.0260364	0.0150064
Sample_b1249	PD	0.0216608	0.0116457	0.0407791	0.0425546	0.0184999	0.00968876	0.734974	0.0804609	0.0244026	0.0153337
Sample_b1250	PD	0.0233387	0.0120931	0.0403569	0.0405411	0.0185505	0.00947127	0.734951	0.0764383	0.02923	0.0150286
Sample_b1251	PD	0.0220218	0.0121063	0.0448479	0.0424413	0.018427	0.00946765	0.734939	0.0741186	0.026266	0.0153643
Sample_b1252	PD	0.0215963	0.0120885	0.0444917	0.0417305	0.0169274	0.0095101	0.734923	0.0769223	0.0270149	0.0147953
Sample_b1253	Control	0.0219708	0.0113075	0.0322105	0.0412776	0.0175907	0.0102011	0.734858	0.0909117	0.0252334	0.014439
Sample_b1254	PD	0.0227344	0.0122085	0.0395987	0.0425269	0.017459	0.00994233	0.734857	0.0782938	0.0275675	0.0148123
Sample_b1255	PD	0.0212488	0.0116112	0.0427947	0.0409114	0.0170592	0.00927579	0.734831	0.0805035	0.0276152	0.0141493
Sample_b1256	PD	0.0202733	0.0114569	0.0374251	0.0394422	0.0185988	0.00974819	0.734815	0.0899027	0.0228659	0.0154724
Sample_b1257	Control	0.022027	0.0117515	0.0374896	0.0406792	0.016877	0.00987633	0.734808	0.0861602	0.0256672	0.0146638
Sample_b1258	Control	0.0224154	0.0119055	0.0379407	0.039621	0.0168097	0.00973088	0.734796	0.0858103	0.026351	0.01462
Sample_b1259	PD	0.02136	0.0120568	0.0437744	0.0391727	0.0189737	0.00945867	0.734766	0.0791393	0.0258256	0.015473
Sample_b1260	PD	0.0223695	0.0113311	0.0324843	0.0407806	0.0167465	0.0102116	0.734747	0.0910355	0.0261322	0.0141615
Sample_b1261	PD	0.0197163	0.0107423	0.0384316	0.039338	0.0179586	0.00892884	0.734745	0.0916195	0.0238669	0.0146534
Sample_b1262	PD	0.022972	0.0116484	0.0342809	0.0431795	0.0170535	0.00989164	0.734736	0.0829141	0.0291414	0.0141824
Sample_b1263	PD	0.0225415	0.0116171	0.0369704	0.0387469	0.0175808	0.00965378	0.734726	0.0870578	0.0260244	0.0150814
Sample_b1264	PD	0.0207479	0.0115399	0.0479362	0.0411861	0.0187343	0.0089001	0.734702	0.0762023	0.0245156	0.0155357
Sample_b1265	PD	0.0223207	0.0124436	0.0417154	0.0406868	0.0184329	0.00982088	0.734689	0.0782846	0.0262293	0.0153765
Sample_b1266	PD	0.0220047	0.0118476	0.0363225	0.0393587	0.0169241	0.00977666	0.734675	0.0890543	0.0253188	0.0147174
Sample_b1267	PD	0.022338	0.0122482	0.0371735	0.0441294	0.0185949	0.0101707	0.734663	0.0795176	0.0257513	0.015413
Sample_b1268	PD	0.0227063	0.0115553	0.037513	0.0402891	0.0183841	0.00958001	0.73461	0.0839617	0.0263642	0.0150363
Sample_b1269	PD	0.022594	0.0119456	0.0432854	0.0435218	0.0183687	0.00946667	0.734608	0.0741024	0.0262181	0.0158893
Sample_b1270	PD	0.0202248	0.0118721	0.0455098	0.0398732	0.0177136	0.00916897	0.734586	0.0810895	0.0250777	0.0148843
Sample_b1271	PD	0.0217447	0.01201	0.0364157	0.0389264	0.0171403	0.00992152	0.734569	0.0894093	0.0254719	0.0143916
Sample_b1272	PD	0.0226135	0.0119536	0.0399953	0.0427717	0.0175437	0.00981529	0.734551	0.0775019	0.0281831	0.0150705
Sample_b1273	PD	0.0222729	0.0122552	0.0375844	0.0399239	0.0169055	0.0101087	0.734535	0.0863461	0.0255162	0.0145523
Sample_b1274	Control	0.0238241	0.0123323	0.035022	0.0378953	0.0171263	0.00996933	0.734525	0.0875642	0.027565	0.0141764
Sample_b1275	Control	0.0222521	0.0121615	0.0473775	0.0413395	0.0179284	0.00911017	0.734493	0.071128	0.0289008	0.0153093
Sample_b1276	PD	0.0214936	0.0112492	0.0402443	0.0397737	0.0169842	0.00913454	0.734483	0.0850441	0.0264979	0.015095
Sample_b1277	PD	0.0226968	0.0119811	0.0392215	0.0392288	0.0168559	0.00952614	0.734464	0.0838047	0.0273578	0.0148633
Sample_b1278	Control	0.0215169	0.0118778	0.0432165	0.0447929	0.0175248	0.00968739	0.734448	0.0745714	0.0270675	0.0152963
Sample_b1279	Control	0.0215525	0.0112838	0.0337748	0.0381953	0.0168526	0.00959033	0.73443	0.0944399	0.0246951	0.0151862
Sample_b1280	PD	0.0215228	0.0116309	0.0390492	0.0405734	0.0170094	0.00971505	0.734428	0.0861891	0.0248471	0.0150351
Sample_b1281	PD	0.0211973	0.0117265	0.0559273	0.0417657	0.0184365	0.0084261	0.734418	0.0621511	0.031277	0.0146745
Sample_b1282	PD	0.0224064	0.0124101	0.0412104	0.0399592	0.0164752	0.00981306	0.734415	0.0808281	0.0277878	0.0146953
Sample_b1283	Control	0.0210134	0.011699	0.0423321	0.0415686	0.0184462	0.00945501	0.734407	0.0797039	0.0259736	0.0154009
Sample_b1284	PD	0.022002	0.012143	0.0397126	0.0404347	0.0182523	0.00986261	0.734393	0.082623	0.0252399	0.0153371
Sample_b1285	PD	0.0222777	0.0117834	0.0380853	0.0404534	0.01762	0.00980905	0.734371	0.0844744	0.0260622	0.0150639
Sample_b1286	PD	0.0213527	0.0117676	0.0443224	0.0440077	0.0177539	0.00962534	0.734361	0.0754729	0.025176	0.0161605
Sample_b1287	Control	0.0218355	0.0119939	0.0403102	0.0438298	0.0179192	0.00971926	0.73436	0.0792149	0.02512	0.0156973
Sample_b1288	Control	0.0224854	0.0109453	0.0619562	0.0446621	0.0167423	0.00764097	0.734356	0.0516151	0.0352336	0.0143628
Sample_b1289	PD	0.0232987	0.0117216	0.0348556	0.0425622	0.0176953	0.0101169	0.734356	0.0827039	0.0261786	0.0165109
Sample_b1290	PD	0.0214926	0.0119558	0.0414162	0.0406955	0.0179128	0.00957633	0.734349	0.0824853	0.0250034	0.0151132
Sample_b1291	PD	0.0224178	0.0114206	0.0307669	0.0397865	0.0169898	0.0100412	0.734349	0.0941734	0.0259414	0.0141137
Sample_b1292	PD	0.0216383	0.0116425	0.0384541	0.0423196	0.0177829	0.00990745	0.734332	0.0834076	0.0255506	0.0149644
Sample_b1293	Control	0.0233217	0.0122779	0.0350756	0.0428895	0.017875	0.0102307	0.734326	0.0808023	0.028151	0.0150508
Sample_b1294	PD	0.023664	0.0117429	0.0389753	0.0417367	0.0196942	0.00933317	0.734325	0.0754455	0.0295655	0.0155174
Sample_b1295	PD	0.02242	0.0122867	0.0423247	0.0415967	0.019694	0.00964831	0.734287	0.0755118	0.0266093	0.0156212
Sample_b1296	PD	0.0222237	0.0117052	0.0409823	0.0401703	0.017177	0.0092209	0.734284	0.0822428	0.0265526	0.0154411
Sample_b1297	PD	0.0217893	0.0114209	0.0347057	0.0380278	0.0175081	0.00989302	0.734283	0.0929493	0.0247015	0.0147213
Sample_b1298	PD	0.0219905	0.0119373	0.0346513	0.0396291	0.0161942	0.0100559	0.734246	0.0911314	0.025721	0.0144433
Sample_b1299	Control	0.0220697	0.0116374	0.0363377	0.0385736	0.0173804	0.00983369	0.73424	0.0902223	0.0248139	0.0148918
Sample_b1300	PD	0.0222382	0.0114313	0.0403796	0.0428939	0.0181484	0.00941002	0.73423	0.0789695	0.0268012	0.015498
Sample_b1301	PD	0.0230594	0.0124361	0.0400187	0.0435716	0.0172862	0.0100579	0.734192	0.076149	0.02783	0.015399
Sample_b1302	PD	0.0224106	0.0117692	0.0396095	0.0423515	0.0180019	0.00970009	0.734181	0.0809719	0.025626	0.0153787
Sample_b1303	PD	0.0215362	0.0115012	0.0344489	0.0415329	0.0174511	0.0103564	0.734159	0.0904615	0.0236854	0.0148675
Sample_b1304	Control	0.0235012	0.0116186	0.0409244	0.0416138	0.0194978	0.00933054	0.734147	0.0760114	0.0273097	0.0160452
Sample_b1305	PD	0.021542	0.0115964	0.034557	0.0396427	0.0174471	0.010058	0.734142	0.0909863	0.0249711	0.0150569
Sample_b1306	Control	0.0226031	0.0116017	0.03364	0.0393435	0.0173087	0.0101681	0.734129	0.0906503	0.0257621	0.014793
Sample_b1307	Control	0.0215538	0.0117196	0.0483914	0.0403042	0.0198875	0.00875128	0.734125	0.0735891	0.0268758	0.014802
Sample_b1308	Control	0.0222049	0.0123435	0.0428237	0.0441163	0.0168691	0.00970954	0.734125	0.0757688	0.0260388	0.0160008
Sample_b1309	PD	0.0226	0.0119603	0.0419392	0.0419483	0.0189736	0.00936658	0.734118	0.0763186	0.0272452	0.0155306
Sample_b1310	PD	0.0226547	0.0117827	0.0454359	0.0434674	0.0172995	0.00918539	0.73411	0.0733362	0.0271888	0.0155391
Sample_b1311	PD	0.0203208	0.0118845	0.0423808	0.0424741	0.0180865	0.00973068	0.734093	0.0817253	0.0238015	0.0155023
Sample_b1312	PD	0.0230342	0.0115779	0.0335385	0.0380595	0.0171826	0.00980002	0.734089	0.09096	0.0270421	0.0147165
Sample_b1313	PD	0.0219696	0.0122469	0.0426835	0.0444453	0.0178044	0.00992402	0.734085	0.075112	0.0266326	0.015097
Sample_b1314	Control	0.0201506	0.0113736	0.0433399	0.0425797	0.019084	0.00946185	0.73408	0.080719	0.0236096	0.0156014
Sample_b1315	Control	0.0217505	0.0121346	0.0391304	0.0401897	0.0176906	0.00975326	0.734054	0.083862	0.0265056	0.0149289
Sample_b1316	PD	0.0223841	0.012216	0.0392704	0.0406367	0.0185898	0.00976467	0.734043	0.0801206	0.0275292	0.0154454
Sample_b1317	Control	0.0223604	0.0123351	0.0389193	0.0400269	0.0179132	0.00995728	0.734038	0.0825202	0.0268286	0.015101
Sample_b1318	PD	0.0236045	0.0119687	0.0415736	0.043998	0.0174902	0.0093908	0.733932	0.0736638	0.0293612	0.0150175
Sample_b1319	PD	0.0237753	0.0120611	0.035204	0.0414265	0.0181978	0.0101217	0.733928	0.0821977	0.0276618	0.0154266
Sample_b1320	PD	0.0223404	0.0113136	0.0326299	0.0379016	0.0174382	0.00974907	0.733919	0.0938017	0.027004	0.0139022
Sample_b1321	Control	0.0228646	0.0124429	0.0425313	0.0421405	0.0169493	0.00973607	0.733916	0.0770078	0.0269276	0.0154842
Sample_b1322	PD	0.0220356	0.0118704	0.0385426	0.0430365	0.0174717	0.0100552	0.733885	0.0814798	0.0262104	0.015413
Sample_b1323	PD	0.0213241	0.0115122	0.036355	0.0399398	0.0167575	0.00966969	0.733874	0.0906916	0.0258564	0.0140199
Sample_b1324	PD	0.0227245	0.0118711	0.0332733	0.0404578	0.0166564	0.0102631	0.733868	0.0903776	0.0261979	0.0143101
Sample_b1325	PD	0.0220002	0.0117714	0.0402849	0.0434029	0.0169637	0.0097378	0.733843	0.0807278	0.0255333	0.0157348
Sample_b1326	PD	0.0219912	0.0123499	0.0452877	0.0441837	0.0186216	0.00960394	0.733813	0.0727728	0.0260974	0.0152785
Sample_b1327	PD	0.0218921	0.0119876	0.0398626	0.0413854	0.0194547	0.00969038	0.7338	0.0806637	0.0246043	0.0166594
Sample_b1328	PD	0.0234707	0.0123988	0.0361588	0.0419132	0.0170558	0.0104175	0.73379	0.0817986	0.0281921	0.0148046
Sample_b1329	PD	0.0211289	0.0112226	0.0408738	0.0424694	0.0179305	0.00939225	0.733755	0.0829973	0.0249009	0.015329
Sample_b1330	Control	0.0220501	0.0114003	0.0345217	0.0402189	0.0170047	0.00975922	0.733722	0.0899102	0.0266653	0.0147472
Sample_b1331	PD	0.0214951	0.012258	0.0403062	0.0412011	0.0176424	0.0100712	0.733712	0.083483	0.0242954	0.0155357
Sample_b1332	PD	0.0216672	0.011698	0.0415839	0.0455511	0.0175198	0.00990023	0.733674	0.0771977	0.0253807	0.0158276
Sample_b1333	PD	0.0222612	0.0118306	0.038998	0.0414865	0.0177489	0.00977403	0.733674	0.0836997	0.0254083	0.0151192
Sample_b1334	Control	0.0216064	0.0121091	0.0426606	0.0400975	0.0179811	0.00938376	0.733663	0.0798165	0.0276445	0.0150378
Sample_b1335	PD	0.0225859	0.0119073	0.0372988	0.0434191	0.0176116	0.00983182	0.733658	0.0827114	0.0253967	0.0155793
Sample_b1336	PD	0.0228553	0.0125009	0.04302	0.0429534	0.0178154	0.00979943	0.733652	0.0740704	0.0264977	0.0168355
Sample_b1337	PD	0.0223931	0.0118834	0.0446657	0.0421576	0.0188247	0.00932603	0.733647	0.0747645	0.0271459	0.0151925
Sample_b1338	Control	0.020589	0.0118952	0.0414695	0.03964	0.0178349	0.00961932	0.733642	0.086055	0.0241806	0.0150749
Sample_b1339	PD	0.0223805	0.011854	0.0388189	0.0400919	0.0174035	0.00966084	0.733641	0.0840376	0.027016	0.015096
Sample_b1340	Control	0.0231075	0.0120781	0.0373716	0.0424187	0.0184107	0.0102553	0.733591	0.0814787	0.0262232	0.0150656
Sample_b1341	PD	0.0228166	0.0118306	0.0364843	0.0413424	0.0178963	0.00989532	0.733577	0.0841788	0.0270817	0.0148974
Sample_b1342	Control	0.022659	0.0118768	0.0408047	0.0400719	0.0204382	0.00947191	0.733549	0.0786669	0.0267596	0.0157019
Sample_b1343	PD	0.0241244	0.0122701	0.0436542	0.0431075	0.018	0.00917491	0.733539	0.0672733	0.0332594	0.0155969
Sample_b1344	Control	0.0226159	0.0113205	0.0326426	0.0363315	0.0161786	0.00976479	0.733529	0.0974753	0.0258363	0.0143055
Sample_b1345	PD	0.021986	0.0120914	0.0382623	0.0406758	0.0181388	0.0100389	0.733528	0.0848487	0.0257654	0.0146644
Sample_b1346	PD	0.0220416	0.0121993	0.0377746	0.0415927	0.0177128	0.0101971	0.733523	0.0828874	0.0264489	0.0156225
Sample_b1347	PD	0.0224078	0.0118306	0.0355959	0.0402496	0.0179391	0.010097	0.733496	0.0868142	0.0260939	0.0154756
Sample_b1348	PD	0.0218514	0.0117102	0.0435253	0.0382443	0.0186744	0.00909876	0.733495	0.0814051	0.0263862	0.0156088
Sample_b1349	PD	0.0228507	0.0125935	0.0394279	0.0423364	0.0174943	0.010297	0.733492	0.0791556	0.027402	0.0149504
Sample_b1350	PD	0.0235459	0.011721	0.0421074	0.0411755	0.0183165	0.00935597	0.733474	0.0780598	0.0270608	0.0151827
Sample_b1351	PD	0.0213751	0.012217	0.0434381	0.0447228	0.0172056	0.00996193	0.733458	0.0757919	0.0266219	0.015208
Sample_b1352	Control	0.0225086	0.0122501	0.0411991	0.0397951	0.0182139	0.00969389	0.733451	0.0805068	0.0270488	0.0153326
Sample_b1353	PD	0.0229391	0.0122272	0.0365477	0.0423307	0.0168037	0.0104261	0.733433	0.0836096	0.0268444	0.0148389
Sample_b1354	PD	0.0225116	0.0123273	0.0529051	0.0474176	0.0168945	0.00888586	0.733433	0.0610103	0.0285868	0.0160284
Sample_b1355	Control	0.022174	0.0123855	0.0421035	0.0441601	0.0183929	0.010012	0.733428	0.0752487	0.0265399	0.0155558
Sample_b1356	PD	0.0221095	0.0117955	0.0355117	0.0391875	0.0171234	0.0101596	0.733398	0.0903172	0.0254014	0.0149959
Sample_b1357	PD	0.0225194	0.0126685	0.0497204	0.0441582	0.016903	0.00937464	0.733367	0.066167	0.0299632	0.0151589
Sample_b1358	PD	0.0210678	0.0116414	0.0421288	0.0436213	0.0187655	0.00967705	0.733318	0.0795317	0.0240833	0.0161657
Sample_b1359	PD	0.0219137	0.0124693	0.0400387	0.0409634	0.0166645	0.00997332	0.733308	0.0831691	0.0262144	0.0152858
Sample_b1360	PD	0.0226135	0.0112322	0.0303836	0.0377751	0.0163259	0.0102714	0.733297	0.0984528	0.0256705	0.0139779
Sample_b1361	Control	0.0215193	0.0122692	0.0468441	0.0455376	0.0179174	0.00962945	0.73329	0.0710391	0.02612	0.0158333
Sample_b1362	PD	0.0224025	0.0118263	0.0434258	0.042496	0.0193949	0.00943736	0.733289	0.0752309	0.0269097	0.0155876
Sample_b1363	PD	0.0221563	0.0113358	0.0379425	0.0428624	0.0186132	0.0095174	0.733283	0.084395	0.0245789	0.0153152
Sample_b1364	PD	0.0223393	0.0113527	0.0336349	0.0405825	0.0170641	0.0101317	0.733215	0.0917242	0.0254412	0.0145143
Sample_b1365	PD	0.0223639	0.0124403	0.0376206	0.0412304	0.0171687	0.0101361	0.733204	0.0845119	0.0267964	0.0145274
Sample_b1366	PD	0.0220889	0.0115279	0.0364514	0.0406963	0.018626	0.00978708	0.733175	0.0872666	0.025362	0.0150188
Sample_b1367	PD	0.0231304	0.0120798	0.0402406	0.0407453	0.0180845	0.00977906	0.733171	0.0791698	0.027824	0.0157754
Sample_b1368	PD	0.0219797	0.0118453	0.0386495	0.0416974	0.017833	0.0100961	0.733167	0.0841548	0.0252101	0.0153667
Sample_b1369	PD	0.0222601	0.0118405	0.0360942	0.0404585	0.0172399	0.0100414	0.733166	0.089424	0.0244336	0.0150414
Sample_b1370	PD	0.0230391	0.0118143	0.0449051	0.0401114	0.0183043	0.00916307	0.733143	0.0757601	0.0286532	0.0151063
Sample_b1371	PD	0.0227814	0.0124265	0.0380466	0.0400312	0.018364	0.00996273	0.733127	0.0833897	0.0269816	0.0148892
Sample_b1372	PD	0.0229296	0.0119604	0.035848	0.0402776	0.0185549	0.00990604	0.733103	0.0850988	0.0275826	0.0147391
Sample_b1373	PD	0.0242344	0.0119098	0.0327313	0.0379083	0.0173609	0.00982541	0.7331	0.0906641	0.0271268	0.0151393
Sample_b1374	PD	0.023196	0.0121341	0.0346557	0.0392385	0.0176714	0.0103049	0.733078	0.0890072	0.0258164	0.014898
Sample_b1375	PD	0.0204727	0.0117014	0.0386803	0.039474	0.0167398	0.00983946	0.733063	0.0916542	0.0236743	0.0147011
Sample_b1376	PD	0.0227	0.0113886	0.0351852	0.0409271	0.017826	0.00975955	0.733043	0.088114	0.0259068	0.0151495
Sample_b1377	PD	0.0213394	0.0115719	0.0376286	0.0408736	0.0170425	0.010069	0.733041	0.0886184	0.0248476	0.014968
Sample_b1378	PD	0.0227984	0.0124781	0.0408837	0.0441623	0.0190278	0.00988024	0.73302	0.0734627	0.0288899	0.0153965
Sample_b1379	PD	0.0220873	0.0120828	0.0385982	0.0404794	0.0176434	0.0100162	0.733015	0.0855869	0.0257187	0.0147722
Sample_b1380	PD	0.0217683	0.0111546	0.0347943	0.0387643	0.0180783	0.00959054	0.732926	0.0927142	0.0250871	0.0151219
Sample_b1381	PD	0.0220944	0.0116274	0.0396846	0.0406237	0.0172429	0.00964008	0.732924	0.0847131	0.0258715	0.0155786
Sample_b1382	Control	0.0224858	0.0120464	0.0392387	0.0423836	0.01973	0.00966646	0.732914	0.0783004	0.0271761	0.0160586
Sample_b1383	PD	0.0224671	0.012207	0.0467934	0.0433556	0.0173725	0.00945144	0.732911	0.0719927	0.028089	0.0153606
Sample_b1384	PD	0.0230394	0.0124744	0.0395742	0.0403314	0.0163451	0.0100903	0.732903	0.0823929	0.0280928	0.0147564
Sample_b1385	PD	0.0218226	0.0118312	0.0349183	0.0400437	0.0176506	0.0102106	0.732892	0.0906333	0.0251814	0.0148164
Sample_b1386	PD	0.0233143	0.0115306	0.0351631	0.0387342	0.0177018	0.00956745	0.73288	0.0886042	0.02798	0.0145247
Sample_b1387	Control	0.0208756	0.0115008	0.0396313	0.041458	0.0172938	0.00952022	0.732872	0.085903	0.0253488	0.0155967
Sample_b1388	Control	0.0223999	0.0112573	0.0444541	0.0405792	0.0197853	0.00896778	0.732852	0.0762853	0.0281373	0.0152818
Sample_b1389	PD	0.0219099	0.0117628	0.0356987	0.0403547	0.0173851	0.0099207	0.732833	0.0898034	0.0252826	0.015049
Sample_b1390	PD	0.02237	0.0121039	0.0416736	0.04215	0.0168631	0.00978566	0.732831	0.0793825	0.0279589	0.0148817
Sample_b1391	PD	0.0228842	0.0115367	0.0328899	0.0369478	0.017494	0.00988789	0.732821	0.0955325	0.0251746	0.0148318
Sample_b1392	PD	0.0237049	0.0123461	0.0359768	0.0417481	0.017303	0.0103057	0.732776	0.0832891	0.027305	0.0152456
Sample_b1393	Control	0.0224465	0.0118707	0.0411836	0.0418688	0.017897	0.00976689	0.732776	0.080037	0.0272483	0.0149055
Sample_b1394	PD	0.0221512	0.0118793	0.0362715	0.0423769	0.018035	0.0100129	0.732751	0.0850311	0.0264045	0.0150869
Sample_b1395	PD	0.0214877	0.0117373	0.0372385	0.0398974	0.0167791	0.0100183	0.732726	0.0908471	0.0248038	0.0144646
Sample_b1396	PD	0.0229006	0.0114634	0.0303747	0.0376933	0.0162056	0.0101487	0.732726	0.09741	0.0273484	0.0137296
Sample_b1397	PD	0.0214483	0.0119759	0.043365	0.0403821	0.0181357	0.0093407	0.732701	0.0809594	0.0271289	0.0145634
Sample_b1398	PD	0.0214895	0.011073	0.0332893	0.0376979	0.0183967	0.00967963	0.73268	0.0954832	0.0248121	0.0153984
Sample_b1399	PD	0.0215365	0.0115781	0.0415971	0.0431621	0.0175597	0.00965865	0.732653	0.0812211	0.0258267	0.0152071
Sample_b1400	PD	0.0227576	0.0123427	0.0451176	0.0444341	0.018506	0.00964668	0.732644	0.0717208	0.0268302	0.0160002
Sample_b1401	Control	0.0240218	0.0126833	0.0443964	0.0438586	0.0176295	0.00963334	0.732621	0.0680704	0.0321289	0.0149569
Sample_b1402	Control	0.0229608	0.0121665	0.0430679	0.0419754	0.0195474	0.00956841	0.732605	0.0738497	0.0285501	0.0157083
Sample_b1403	Control	0.02217	0.0123175	0.0452237	0.041769	0.0180485	0.00946917	0.732586	0.0749942	0.0283106	0.0151113
Sample_b1404	PD	0.0212821	0.0114196	0.035055	0.0388036	0.018321	0.00995931	0.732577	0.0931672	0.0243753	0.0150398
Sample_b1405	Control	0.0213586	0.0117609	0.0445426	0.0428718	0.0184961	0.0092716	0.732569	0.0778177	0.0247391	0.0165727
Sample_b1406	PD	0.0235604	0.0123081	0.0384248	0.0415404	0.0170318	0.0100537	0.732556	0.0818655	0.0275266	0.0151325
Sample_b1407	Control	0.0223536	0.0121889	0.0474032	0.045964	0.0179814	0.00939233	0.732548	0.0688498	0.0275747	0.0157442
Sample_b1408	PD	0.022753	0.0117455	0.0387712	0.0395983	0.0165413	0.00962646	0.732538	0.087736	0.0260078	0.0146826
Sample_b1409	PD	0.0233151	0.0122741	0.0390461	0.0416646	0.0181088	0.00992982	0.7325	0.0796359	0.0285361	0.0149895
Sample_b1410	Control	0.0212741	0.0116751	0.0375318	0.0402988	0.0175862	0.0101643	0.732498	0.0899531	0.0241143	0.0149042
Sample_b1411	Control	0.0215686	0.011916	0.0406728	0.0418318	0.0190058	0.00967979	0.73249	0.0820921	0.0253188	0.0154243
Sample_b1412	PD	0.0233946	0.012072	0.0341095	0.0406546	0.0175869	0.0103155	0.732489	0.0869049	0.0277595	0.0147136
Sample_b1413	Control	0.0221204	0.0121006	0.0387074	0.0400565	0.0183428	0.00984061	0.732476	0.0847236	0.0266914	0.0149404
Sample_b1414	Control	0.0235588	0.0118091	0.0383119	0.0403801	0.019061	0.00956239	0.732426	0.0821457	0.0272027	0.0155425
Sample_b1415	Control	0.0228365	0.0115727	0.0400247	0.0429638	0.0190888	0.00949786	0.732425	0.0783705	0.0271364	0.0160833
Sample_b1416	PD	0.0232057	0.0125198	0.0395346	0.0408025	0.0170964	0.0101458	0.732425	0.0818076	0.02739	0.0150729
Sample_b1417	PD	0.0219219	0.0121071	0.0404397	0.0440288	0.0178561	0.0100104	0.732402	0.0799529	0.025514	0.0157671
Sample_b1418	PD	0.0210224	0.0120908	0.0417885	0.0401921	0.0178944	0.00959769	0.732399	0.0850421	0.0241533	0.0158196
Sample_b1419	PD	0.0227371	0.0120824	0.0398101	0.0425548	0.0177573	0.00984411	0.7323	0.0818341	0.0256989	0.0153811
Sample_b1420	Control	0.0221446	0.0121639	0.0440551	0.0427461	0.0184995	0.00947707	0.732266	0.0762173	0.0269066	0.0155235
Sample_b1421	PD	0.0228977	0.0119854	0.0492402	0.0415869	0.0182179	0.00901402	0.732259	0.0703827	0.029493	0.0149237
Sample_b1422	PD	0.0229861	0.0119722	0.0474912	0.0410197	0.0191194	0.00887734	0.732258	0.0711728	0.0297991	0.0153041
Sample_b1423	PD	0.0221106	0.0124197	0.0410387	0.039701	0.0180868	0.00991144	0.732251	0.0849489	0.024184	0.0153484
Sample_b1424	PD	0.0223809	0.0121071	0.0438115	0.0405164	0.020312	0.00897831	0.732187	0.0760509	0.0270959	0.0165597
Sample_b1425	Control	0.022282	0.0119796	0.0418833	0.0427759	0.0189359	0.00979599	0.732184	0.0790152	0.0252605	0.0158875
Sample_b1426	Control	0.0210619	0.0119081	0.0349901	0.0387098	0.0168744	0.0102826	0.732177	0.0949551	0.0245839	0.0144574
Sample_b1427	Control	0.0220404	0.011747	0.0374169	0.0421438	0.0182311	0.00989299	0.732172	0.0847903	0.0262258	0.0153395
Sample_b1428	PD	0.0219089	0.0120194	0.0351653	0.038783	0.0170319	0.0102348	0.732135	0.0928214	0.0260223	0.0138778
Sample_b1429	Control	0.022505	0.0123007	0.0409195	0.0413439	0.0176353	0.00994052	0.732123	0.0813925	0.0267291	0.01511
Sample_b1430	Control	0.0217456	0.0111883	0.0364284	0.0393152	0.018181	0.00951546	0.73211	0.091972	0.0246519	0.0148923
Sample_b1431	PD	0.0226245	0.0117816	0.0358076	0.0417557	0.0172631	0.00989969	0.732097	0.0872506	0.0267995	0.0147205
Sample_b1432	PD	0.0214719	0.0120815	0.0382253	0.0406365	0.0170878	0.0100377	0.732091	0.087706	0.0260683	0.0145942
Sample_b1433	PD	0.0212559	0.0119303	0.038262	0.0395784	0.0178078	0.00964957	0.732081	0.0893899	0.025177	0.0148681
Sample_b1434	PD	0.0218893	0.0121752	0.0510657	0.0446312	0.0188492	0.00919042	0.732065	0.0660277	0.0282784	0.0158278
Sample_b1435	PD	0.0217563	0.0114303	0.0365051	0.040469	0.0189305	0.00988645	0.731995	0.089034	0.0244568	0.0155367
Sample_b1436	PD	0.022257	0.0127703	0.044961	0.0411474	0.0174528	0.00980217	0.731994	0.0771808	0.027182	0.0152529
Sample_b1437	Control	0.0232533	0.0121837	0.0398157	0.039231	0.0198876	0.0096578	0.731891	0.0825552	0.0262199	0.0153045
Sample_b1438	PD	0.0215834	0.0117463	0.0407714	0.0418866	0.0182631	0.00950768	0.731825	0.0828705	0.0266985	0.0148474
Sample_b1439	PD	0.0226544	0.0121809	0.038136	0.0417761	0.0178175	0.0101084	0.731814	0.0836169	0.0264557	0.0154404
Sample_b1440	PD	0.0229325	0.0118654	0.0362228	0.0403735	0.0175547	0.010056	0.731814	0.0880839	0.0264461	0.0146514
Sample_b1441	PD	0.0224275	0.0125566	0.0403	0.040846	0.0178169	0.010106	0.73179	0.0830164	0.026047	0.015093
Sample_b1442	Control	0.0227315	0.01233	0.043076	0.0437274	0.0190457	0.00993437	0.731785	0.0752235	0.0257735	0.0163728
Sample_b1443	PD	0.0206885	0.0119791	0.0455643	0.0431482	0.0190465	0.00943633	0.731784	0.0779936	0.0241111	0.0162486
Sample_b1444	Control	0.0230672	0.0123932	0.0391766	0.0396492	0.0174773	0.0098115	0.731772	0.0837465	0.0282071	0.0146995
Sample_b1445	PD	0.0224664	0.0119881	0.0374567	0.0404523	0.0184295	0.00988838	0.731743	0.0858243	0.0267678	0.0149836
Sample_b1446	PD	0.0215692	0.0117852	0.0464036	0.0448539	0.0187158	0.0090886	0.731734	0.0734748	0.0263568	0.0160181
Sample_b1447	PD	0.0220082	0.0122044	0.0413179	0.0420576	0.0174741	0.00983153	0.731713	0.0820686	0.025582	0.0157425
Sample_b1448	PD	0.0233655	0.0119018	0.0355327	0.0390935	0.0177765	0.0100299	0.73169	0.0897501	0.0265181	0.0143422
Sample_b1449	PD	0.0228627	0.0118157	0.0378739	0.0395133	0.0180265	0.00991313	0.731674	0.0869706	0.0258022	0.0155476
Sample_b1450	Control	0.0226588	0.011916	0.0354588	0.0411745	0.0180866	0.0102564	0.731671	0.08747	0.0263716	0.014937
Sample_b1451	PD	0.0239724	0.0119778	0.0400146	0.0379307	0.0187231	0.00948336	0.731666	0.083802	0.0267111	0.0157187
Sample_b1452	PD	0.0219861	0.0120589	0.0406722	0.0395102	0.0190317	0.00959022	0.731588	0.0846553	0.0255427	0.0153648
Sample_b1453	PD	0.0225513	0.0113826	0.0390108	0.0403856	0.0185161	0.00962832	0.731551	0.0857921	0.0252365	0.015945
Sample_b1454	PD	0.0229858	0.0123071	0.0388599	0.040707	0.0178359	0.0101246	0.731549	0.0832822	0.0269908	0.0153579
Sample_b1455	PD	0.0224229	0.0115969	0.0384986	0.0412119	0.0190292	0.00973284	0.731534	0.0846049	0.0250248	0.016344
Sample_b1456	PD	0.0229188	0.0124123	0.0413655	0.0404195	0.0187953	0.00965413	0.731522	0.0806536	0.0265953	0.0156633
Sample_b1457	PD	0.0226842	0.0116974	0.0344701	0.0441031	0.0168374	0.0103302	0.731515	0.0867254	0.0264492	0.0151882
Sample_b1458	Control	0.0230014	0.01163	0.0391316	0.0418432	0.0195371	0.0095327	0.731505	0.0808648	0.027218	0.0157364
Sample_b1459	PD	0.023555	0.0121914	0.0409891	0.0395917	0.0180549	0.00945725	0.73143	0.0806308	0.0282869	0.0158129
Sample_b1460	PD	0.0219236	0.0117055	0.0445012	0.0424598	0.0173172	0.00910788	0.73142	0.0775723	0.0288449	0.0151474
Sample_b1461	Control	0.0243074	0.0122803	0.0344238	0.042016	0.0183894	0.0103753	0.731409	0.0834374	0.0279438	0.0154178
Sample_b1462	PD	0.0232353	0.0116652	0.0349181	0.0410995	0.0194641	0.0100459	0.731395	0.0864431	0.0265239	0.0152103
Sample_b1463	Control	0.02031	0.0120544	0.0454198	0.0423775	0.0174829	0.00946558	0.73137	0.0808334	0.0242304	0.0164559
Sample_b1464	PD	0.0209623	0.0116709	0.0366698	0.0399997	0.0174591	0.00999238	0.731359	0.0925234	0.0244628	0.0149006
Sample_b1465	Control	0.0217426	0.0108362	0.0706528	0.0496333	0.0156785	0.00773758	0.731336	0.0445633	0.0332026	0.014617
Sample_b1466	PD	0.022701	0.011728	0.0368526	0.0420975	0.0169285	0.00991203	0.731334	0.0876479	0.0258164	0.0149821
Sample_b1467	Control	0.0211957	0.0119649	0.0407458	0.0421171	0.0178111	0.0099389	0.731329	0.084855	0.0242511	0.0157917
Sample_b1468	PD	0.02362	0.0127423	0.0406349	0.0426135	0.0182831	0.0101112	0.731324	0.0765144	0.0282704	0.015886
Sample_b1469	Control	0.0246159	0.012975	0.0414646	0.0417289	0.017674	0.0100412	0.731323	0.0749251	0.0294955	0.0157572
Sample_b1470	Control	0.0215439	0.0121725	0.0450066	0.0391239	0.0184673	0.0093026	0.731322	0.0816341	0.0259525	0.0154747
Sample_b1471	Control	0.0231008	0.0120295	0.0368001	0.0401456	0.0175231	0.01026	0.731304	0.0867015	0.0266677	0.0154677
Sample_b1472	PD	0.0205912	0.0113409	0.037662	0.0382283	0.0180149	0.00960941	0.731273	0.0950277	0.0235228	0.01473
Sample_b1473	PD	0.0208032	0.0116395	0.0447679	0.0418507	0.0182618	0.00920825	0.73126	0.0822106	0.0237965	0.0162015
Sample_b1474	PD	0.0235949	0.012629	0.0376263	0.0400744	0.0178271	0.0102496	0.731225	0.0832092	0.0283409	0.0152232
Sample_b1475	PD	0.0229058	0.0116392	0.0357104	0.0397918	0.0185963	0.00984902	0.731225	0.0890076	0.0255334	0.0157416
Sample_b1476	PD	0.0221215	0.0126653	0.0421452	0.041313	0.018065	0.00983115	0.731213	0.0794368	0.0281372	0.0150715
Sample_b1477	PD	0.0238331	0.0124007	0.0558501	0.0520512	0.0176965	0.00883737	0.731192	0.0493179	0.0317771	0.0170443
Sample_b1478	PD	0.0232104	0.0120326	0.0355643	0.040093	0.0192343	0.0101154	0.731182	0.0863772	0.0265825	0.0156088
Sample_b1479	PD	0.0233963	0.0120599	0.0387245	0.0414402	0.017777	0.00979833	0.731157	0.0821211	0.028345	0.0151812
Sample_b1480	Control	0.0207287	0.011521	0.0402402	0.0410066	0.0185173	0.00956815	0.731153	0.0878362	0.0245782	0.0148504
Sample_b1481	PD	0.0218288	0.0122152	0.0454423	0.0435631	0.0177614	0.00964522	0.731136	0.0758527	0.0268661	0.0156888
Sample_b1482	PD	0.0234499	0.0123913	0.0396172	0.0392685	0.0174592	0.00978621	0.731132	0.0835537	0.0280891	0.0152529
Sample_b1483	PD	0.0223293	0.0117872	0.037623	0.0415164	0.0186275	0.00968302	0.731121	0.0853492	0.0267928	0.0151707
Sample_b1484	Control	0.0227602	0.0115309	0.0357788	0.0389472	0.0174943	0.00993073	0.731076	0.0917232	0.0253149	0.0154441
Sample_b1485	PD	0.0236272	0.0128831	0.0441329	0.0407356	0.0174718	0.00973874	0.731069	0.0753727	0.0302011	0.0147684
Sample_b1486	PD	0.0230775	0.0118118	0.0369208	0.040957	0.0177004	0.0099506	0.73104	0.0870775	0.0265144	0.0149501
Sample_b1487	PD	0.0225822	0.0122422	0.0385863	0.0419892	0.0171841	0.00992293	0.731033	0.0837637	0.0272404	0.0154559
Sample_b1488	PD	0.0206454	0.0117236	0.0442862	0.0410046	0.0173734	0.00939185	0.731029	0.0848112	0.024258	0.0154772
Sample_b1489	Control	0.0219982	0.0117059	0.0401105	0.0402903	0.0178735	0.00963502	0.731023	0.0847474	0.0278241	0.0147918
Sample_b1490	PD	0.0235847	0.0122874	0.0335953	0.0411826	0.0187083	0.0107681	0.730998	0.0869346	0.0269922	0.0149486
Sample_b1491	PD	0.0233473	0.0127255	0.0410344	0.0411956	0.0172231	0.0100997	0.730984	0.0804409	0.0274622	0.0154878
Sample_b1492	PD	0.0240998	0.0125392	0.0367258	0.0431297	0.0171433	0.0104873	0.730983	0.0818514	0.0279514	0.0150887
Sample_b1493	PD	0.0229934	0.0118436	0.0391723	0.0410317	0.019583	0.00976914	0.730965	0.0833906	0.0260942	0.0151568
Sample_b1494	Control	0.0225341	0.0119656	0.0411512	0.0434676	0.0178782	0.00979764	0.730963	0.0792393	0.0273687	0.0156344
Sample_b1495	PD	0.0227032	0.0122499	0.0390982	0.0430975	0.0178967	0.0102363	0.730948	0.0818177	0.026503	0.01545
Sample_b1496	PD	0.0242092	0.0124127	0.0372261	0.0425723	0.0180078	0.0102581	0.730947	0.079979	0.0289151	0.0154723
Sample_b1497	Control	0.0212469	0.0112492	0.0365184	0.038665	0.0197645	0.00976867	0.730941	0.0922276	0.0238778	0.0157413
Sample_b1498	PD	0.0223658	0.0116783	0.0344348	0.0404536	0.0181856	0.0102798	0.730931	0.0910238	0.0259101	0.0147376
Sample_b1499	PD	0.0227151	0.012277	0.0351593	0.0411505	0.0172736	0.0103527	0.7309	0.0879801	0.0272956	0.0148965
Sample_b1500	PD	0.0216044	0.011839	0.0411175	0.0422017	0.0180633	0.00959052	0.730895	0.0826244	0.0270423	0.0150216
Sample_b1501	Control	0.0225896	0.012306	0.0411546	0.0427048	0.0189581	0.0100157	0.730869	0.0779968	0.0282549	0.015151
Sample_b1502	PD	0.0212608	0.0116064	0.0399834	0.0396382	0.0185213	0.00943394	0.730817	0.0885173	0.0246674	0.0155543
Sample_b1503	PD	0.0228688	0.0123361	0.0385465	0.0417493	0.018867	0.0102633	0.730816	0.0821387	0.0265433	0.0158708
Sample_b1504	PD	0.0235327	0.0117993	0.03423	0.0417001	0.0167494	0.0102146	0.730763	0.0889887	0.0276358	0.0143865
Sample_b1505	PD	0.0229224	0.0120536	0.038393	0.0443151	0.017559	0.00999509	0.730755	0.0805311	0.0279782	0.0154978
Sample_b1506	PD	0.0217941	0.0118941	0.0428094	0.0405803	0.0191836	0.00949556	0.730752	0.0819704	0.0258128	0.0157074
Sample_b1507	PD	0.0227205	0.0115185	0.0418508	0.0404329	0.0187324	0.00941788	0.730749	0.082315	0.0267313	0.0155318
Sample_b1508	PD	0.0225914	0.0122979	0.0396062	0.0423945	0.017695	0.00999585	0.730748	0.0826561	0.0266124	0.0154024
Sample_b1509	Control	0.0217279	0.0120371	0.0404222	0.0402929	0.0172919	0.00980219	0.730748	0.0868147	0.0262128	0.0146505
Sample_b1510	Control	0.0220811	0.0119513	0.0352555	0.0411415	0.0175817	0.0103333	0.730744	0.0902872	0.0249438	0.0156803
Sample_b1511	PD	0.0242054	0.0126351	0.0372535	0.0401975	0.0179543	0.0101773	0.730732	0.082988	0.0282952	0.0155616
Sample_b1512	PD	0.022193	0.0117499	0.0358105	0.0396749	0.0189734	0.0102482	0.730718	0.0900673	0.0251676	0.015397
Sample_b1513	PD	0.0201785	0.0117476	0.0419597	0.0406385	0.0180656	0.00962941	0.730717	0.0883291	0.0235855	0.0151495
Sample_b1514	PD	0.0213788	0.0119985	0.0392588	0.0411894	0.0178723	0.0101446	0.730686	0.0874628	0.0246651	0.0153439
Sample_b1515	PD	0.0207886	0.0119694	0.0375151	0.0398012	0.0166841	0.0101048	0.730654	0.0932247	0.0245908	0.0146677
Sample_b1516	PD	0.022179	0.0116426	0.0379226	0.0408747	0.0184308	0.00981681	0.730638	0.0869566	0.0259414	0.0155977
Sample_b1517	PD	0.0213175	0.0118466	0.0440187	0.0419344	0.0187449	0.00945418	0.730634	0.0806856	0.0254954	0.0158685
Sample_b1518	PD	0.0209818	0.0115534	0.0367425	0.0428303	0.0164738	0.00996543	0.730584	0.0907908	0.0246714	0.0154067
Sample_b1519	Control	0.0215914	0.0109798	0.0325435	0.0365591	0.0166651	0.0095149	0.730576	0.102198	0.0254976	0.0138742
Sample_b1520	Control	0.0217101	0.011867	0.0436954	0.0430779	0.0199779	0.00943951	0.730552	0.0777607	0.026137	0.0157818
Sample_b1521	PD	0.0237094	0.0117985	0.0363442	0.0400221	0.0178951	0.0101048	0.730552	0.0870988	0.0275269	0.0149477
Sample_b1522	PD	0.0224822	0.0117396	0.0373427	0.0424793	0.0171508	0.0100953	0.730545	0.0876207	0.0251024	0.0154423
Sample_b1523	Control	0.0233236	0.0123398	0.0369841	0.0404536	0.0169396	0.0102717	0.730542	0.0873249	0.0270459	0.0147746
Sample_b1524	PD	0.0234806	0.0124765	0.0397049	0.0431049	0.0176774	0.0102139	0.730542	0.0792993	0.0282559	0.0152446
Sample_b1525	PD	0.0224929	0.0119492	0.037114	0.039998	0.0185375	0.00993776	0.730541	0.0881763	0.026049	0.0152044
Sample_b1526	Control	0.0219994	0.0123317	0.0402078	0.0425938	0.0173593	0.0101056	0.730479	0.0831401	0.0267476	0.0150355
Sample_b1527	PD	0.0224319	0.0123411	0.0385236	0.0424631	0.0187061	0.0102092	0.730476	0.0828073	0.0263866	0.0156552
Sample_b1528	PD	0.0232553	0.0116921	0.0348229	0.0415055	0.0171228	0.00990055	0.730465	0.0889053	0.0272974	0.0150327
Sample_b1529	Control	0.0230127	0.0121629	0.0345879	0.0410796	0.018067	0.0103562	0.730444	0.0885353	0.0264645	0.0152897
Sample_b1530	PD	0.0224899	0.0121797	0.0426761	0.0439589	0.0175947	0.00978563	0.730416	0.0786347	0.0266855	0.0155787
Sample_b1531	PD	0.0234284	0.0118884	0.0416131	0.0419811	0.0182828	0.00949791	0.730349	0.0788209	0.0283531	0.0157858
Sample_b1532	Control	0.0221024	0.0119413	0.0477417	0.0401998	0.0180311	0.00916162	0.730336	0.0771244	0.0277783	0.0155831
Sample_b1533	PD	0.0221759	0.0123151	0.0407885	0.0424613	0.0183331	0.0101011	0.730333	0.0828295	0.0249531	0.015709
Sample_b1534	PD	0.0227059	0.0113904	0.0316676	0.0384567	0.019119	0.0102016	0.730331	0.0955774	0.0250698	0.0154804
Sample_b1535	PD	0.0232665	0.0127888	0.0477096	0.0450152	0.0190354	0.00962669	0.730309	0.0669369	0.0293459	0.0159662
Sample_b1536	PD	0.0219195	0.0124802	0.0432815	0.0433861	0.0183255	0.0100849	0.730269	0.0784205	0.0256476	0.0161848
Sample_b1537	Control	0.0229451	0.012695	0.0456951	0.043219	0.0180477	0.00972528	0.730269	0.0731359	0.0285115	0.0157562
Sample_b1538	PD	0.0222905	0.0122906	0.0441337	0.0439246	0.0191033	0.0098736	0.730269	0.0763829	0.0256099	0.0161222
Sample_b1539	PD	0.022705	0.0122895	0.0387275	0.0425293	0.0175324	0.0103746	0.730259	0.0840235	0.0257897	0.0157698
Sample_b1540	PD	0.0227416	0.0127482	0.0465536	0.0480683	0.0182818	0.0099384	0.73024	0.0686675	0.0262644	0.0164967
Sample_b1541	Control	0.0209738	0.0113918	0.0385829	0.0391722	0.0174743	0.00944972	0.730239	0.0925059	0.0251314	0.0150784
Sample_b1542	PD	0.0227362	0.0116892	0.0340006	0.0425359	0.0166055	0.0103115	0.730233	0.0896679	0.0273309	0.014889
Sample_b1543	PD	0.0203187	0.0117824	0.0421532	0.0417073	0.0183238	0.00974039	0.730222	0.0854263	0.0247397	0.0155862
Sample_b1544	PD	0.0223327	0.0122132	0.0351941	0.042143	0.0178618	0.0104706	0.730182	0.0878729	0.0265187	0.0152108
Sample_b1545	PD	0.0222254	0.0116714	0.0344052	0.0419024	0.0177705	0.010199	0.730151	0.0910249	0.0257081	0.014942
Sample_b1546	Control	0.0208066	0.0126449	0.0474032	0.0417627	0.0179189	0.00962076	0.730142	0.0786556	0.0252049	0.0158405
Sample_b1547	PD	0.0244409	0.0125525	0.0382801	0.0411254	0.0175738	0.0101154	0.730138	0.0820897	0.0277331	0.0159508
Sample_b1548	PD	0.0223723	0.0118302	0.0367861	0.0392419	0.0172348	0.00999079	0.730116	0.092085	0.0255188	0.0148242
Sample_b1549	PD	0.0226163	0.0117704	0.0388329	0.0412731	0.0187233	0.00991927	0.730086	0.0846231	0.026296	0.0158594
Sample_b1550	PD	0.0227934	0.0122392	0.0376993	0.0404353	0.0171997	0.0101961	0.730066	0.0877575	0.0268956	0.0147177
Sample_b1551	Control	0.0226495	0.0123208	0.0419315	0.0428433	0.0188697	0.00994584	0.730065	0.0795321	0.0253896	0.0164529
Sample_b1552	Control	0.0217233	0.0121623	0.0384976	0.0408216	0.0173078	0.0102123	0.730034	0.0894004	0.0246045	0.0152358
Sample_b1553	PD	0.0229496	0.01187	0.039569	0.0411848	0.0174713	0.0097667	0.730008	0.0846885	0.026594	0.0158981
Sample_b1554	PD	0.0236908	0.0118183	0.0491755	0.0411684	0.019668	0.00866479	0.730006	0.0702361	0.0310541	0.0145177
Sample_b1555	PD	0.0210659	0.0113699	0.0375687	0.0396586	0.0179572	0.00967616	0.730004	0.0925648	0.0250241	0.0151103
Sample_b1556	Control	0.0232164	0.0111858	0.035332	0.04007	0.0184148	0.00975501	0.730003	0.0901998	0.0251541	0.0166691
Sample_b1557	PD	0.0225455	0.0120996	0.040202	0.0397804	0.017811	0.00966638	0.729996	0.0855538	0.0266535	0.0156922
Sample_b1558	Control	0.0217251	0.0112695	0.0419081	0.0400414	0.0180588	0.00894491	0.729962	0.0843662	0.0295128	0.014211
Sample_b1559	PD	0.0214758	0.0118037	0.036031	0.0395844	0.0182766	0.0101795	0.729949	0.0933579	0.0239682	0.0153745
Sample_b1560	Control	0.0234269	0.0120428	0.0393683	0.0414876	0.0172726	0.0101328	0.729931	0.0837352	0.027721	0.0148822
Sample_b1561	PD	0.0209964	0.0117749	0.038725	0.0409746	0.0178603	0.00983742	0.729927	0.0894047	0.0250878	0.0154119
Sample_b1562	PD	0.0230854	0.0123516	0.0393839	0.0396265	0.0174205	0.0098603	0.729912	0.0867433	0.0266885	0.0149282
Sample_b1563	PD	0.0234211	0.0122277	0.0585151	0.0422874	0.0183332	0.00831214	0.729908	0.0540585	0.0388831	0.0140539
Sample_b1564	PD	0.0223037	0.0122081	0.0423518	0.0407494	0.0181449	0.00959672	0.729907	0.0821502	0.0268877	0.0157006
Sample_b1565	PD	0.0212079	0.0121783	0.0427597	0.0405056	0.0192426	0.00973761	0.729901	0.0838589	0.0248241	0.0157843
Sample_b1566	PD	0.0225393	0.0118529	0.0339122	0.0405018	0.018275	0.0103366	0.729893	0.0910568	0.0257498	0.0158821
Sample_b1567	PD	0.0222661	0.0115304	0.0336108	0.0381357	0.0166782	0.0101469	0.729882	0.0977785	0.0252661	0.0147055
Sample_b1568	Control	0.0229789	0.0119705	0.0370292	0.0414455	0.0178746	0.0101896	0.729867	0.0861786	0.0265094	0.0159564
Sample_b1569	PD	0.0214657	0.0123453	0.0428432	0.0441299	0.0187193	0.0100671	0.729839	0.0795816	0.0254324	0.0155764
Sample_b1570	PD	0.0223646	0.0123044	0.038961	0.0413983	0.0179377	0.0102524	0.729835	0.0856334	0.0255012	0.0158125
Sample_b1571	PD	0.0233035	0.0124548	0.0356234	0.0405743	0.0170806	0.0104609	0.729818	0.0884302	0.0269416	0.0153127
Sample_b1572	PD	0.0222921	0.0122635	0.0384152	0.0418595	0.0186833	0.0102682	0.729762	0.0856484	0.0248487	0.015959
Sample_b1573	Control	0.0225032	0.0127245	0.0426338	0.0421763	0.0180955	0.00992318	0.72975	0.0788671	0.0275943	0.0157323
Sample_b1574	PD	0.0222923	0.0123596	0.0405696	0.0441632	0.0180211	0.0102015	0.729728	0.080033	0.0271813	0.01545
Sample_b1575	PD	0.0219749	0.0120649	0.0383963	0.0392899	0.0169055	0.0101104	0.729728	0.0903489	0.0260858	0.0150957
Sample_b1576	PD	0.0228233	0.0117651	0.0336986	0.0392048	0.0172813	0.0101582	0.729712	0.0942247	0.0264603	0.0146717
Sample_b1577	Control	0.0227076	0.0129388	0.0477678	0.0405182	0.0187149	0.00945289	0.729699	0.0742669	0.0279526	0.0159811
Sample_b1578	Control	0.0237973	0.0125094	0.048561	0.0440662	0.0183343	0.00940757	0.729609	0.0663259	0.0317849	0.0156048
Sample_b1579	PD	0.0231982	0.0121866	0.0340208	0.0389563	0.0169248	0.010395	0.729587	0.0935492	0.0263901	0.014792
Sample_b1580	PD	0.0233967	0.0118521	0.033602	0.0410308	0.0179113	0.0106178	0.729573	0.0919989	0.0244294	0.0155877
Sample_b1581	PD	0.0206738	0.0115531	0.0344494	0.0381425	0.0187854	0.00999041	0.729568	0.0991807	0.0227556	0.0149009
Sample_b1582	Control	0.0235813	0.0122916	0.0442101	0.0429356	0.0186319	0.00964873	0.729546	0.0740471	0.0292846	0.0158235
Sample_b1583	PD	0.022441	0.0122068	0.0391186	0.0413688	0.0194564	0.00988644	0.729528	0.0841368	0.0265307	0.015326
Sample_b1584	PD	0.0232894	0.0123933	0.0391511	0.0397792	0.0181837	0.0098401	0.729523	0.0856982	0.0262497	0.0158926
Sample_b1585	PD	0.0222724	0.0128125	0.0426752	0.0421343	0.017885	0.0100435	0.72951	0.0801567	0.0268774	0.015633
Sample_b1586	PD	0.0237038	0.0120664	0.0388703	0.0432477	0.018072	0.00985824	0.729501	0.0803888	0.0282064	0.0160856
Sample_b1587	Control	0.0234211	0.0125997	0.0395443	0.0425488	0.0185937	0.0100997	0.729487	0.0809243	0.027589	0.0151921
Sample_b1588	PD	0.0224374	0.0122763	0.0405071	0.0416785	0.0186929	0.0101391	0.729485	0.0826861	0.0268	0.0152973
Sample_b1589	PD	0.0231037	0.0126208	0.0457759	0.0419971	0.0186797	0.0095335	0.729481	0.0734887	0.0289429	0.0163763
Sample_b1590	PD	0.0227006	0.0122549	0.0401769	0.0411284	0.0178371	0.0100421	0.729462	0.0833636	0.027439	0.0155952
Sample_b1591	PD	0.0224567	0.0121697	0.0421536	0.043269	0.018723	0.00995844	0.729458	0.078567	0.02697	0.0162744
Sample_b1592	PD	0.0223986	0.0123479	0.0372728	0.0423417	0.0171775	0.0105122	0.72944	0.0873716	0.026121	0.0150166
Sample_b1593	PD	0.022091	0.0117432	0.0406528	0.0385357	0.0181432	0.0095699	0.729434	0.0881212	0.0268091	0.0148995
Sample_b1594	Control	0.0238807	0.0126135	0.0343257	0.0406131	0.0177805	0.0105376	0.729417	0.0885059	0.0277428	0.0145832
Sample_b1595	PD	0.0217783	0.0122263	0.0428397	0.0425587	0.0185646	0.0100558	0.72941	0.0817662	0.0252131	0.015587
Sample_b1596	PD	0.0220673	0.0126835	0.0423911	0.0432208	0.0178168	0.0102237	0.729405	0.0803959	0.0266609	0.0151349
Sample_b1597	Control	0.021832	0.0116834	0.0356422	0.0378611	0.0178595	0.00996285	0.729404	0.0962677	0.0243783	0.015109
Sample_b1598	Control	0.0236181	0.0129029	0.0392385	0.0424142	0.0173135	0.0103444	0.729397	0.0814569	0.0275238	0.0157904
Sample_b1599	Control	0.0233454	0.0128208	0.0424996	0.0427918	0.0204924	0.00985856	0.729386	0.0741411	0.0291054	0.0155592
Sample_b1600	PD	0.0218426	0.0116005	0.0493068	0.0416931	0.0201455	0.00872168	0.729339	0.0747657	0.0256716	0.0169135
Sample_b1601	Control	0.022728	0.011751	0.048307	0.0429283	0.0190206	0.00900045	0.729338	0.0717503	0.0292025	0.0159742
Sample_b1602	PD	0.0211763	0.0125414	0.0462493	0.0415584	0.0177277	0.0097425	0.729335	0.0811972	0.0249641	0.0155077
Sample_b1603	PD	0.0212469	0.0111425	0.0347126	0.0376823	0.0164309	0.00978853	0.729317	0.100361	0.024786	0.0145322
Sample_b1604	PD	0.0237306	0.0122229	0.0416291	0.0411136	0.0192663	0.00966198	0.729301	0.0799717	0.0269756	0.016127
Sample_b1605	PD	0.023476	0.0123943	0.0443423	0.0429859	0.0172609	0.00966492	0.72928	0.076754	0.0279696	0.0158724
Sample_b1606	PD	0.0224544	0.0126016	0.045851	0.0409848	0.0175072	0.0097566	0.729253	0.0773563	0.0292763	0.0149584
Sample_b1607	PD	0.0221575	0.0117748	0.0359131	0.0369109	0.0181918	0.00977114	0.729216	0.0970055	0.0236218	0.0154371
Sample_b1608	Control	0.0223746	0.012339	0.0397326	0.0418142	0.0202675	0.0102174	0.729216	0.0835919	0.0241751	0.0162723
Sample_b1609	PD	0.0214072	0.0124239	0.0492156	0.0441829	0.0193264	0.00954936	0.729209	0.0729452	0.0249116	0.0168288
Sample_b1610	PD	0.0228852	0.0128138	0.053726	0.0445775	0.0184287	0.00912073	0.729173	0.0641456	0.0289782	0.016151
Sample_b1611	PD	0.0237337	0.0120532	0.0509706	0.0415946	0.019156	0.00891436	0.729145	0.0676123	0.0315827	0.0152376
Sample_b1612	PD	0.0222811	0.0121273	0.0400002	0.0410744	0.0171207	0.0100492	0.729135	0.0859805	0.0273532	0.0148778
Sample_b1613	Control	0.0219078	0.011836	0.0403828	0.0401348	0.0184452	0.00957346	0.729125	0.0864111	0.0259995	0.0161844
Sample_b1614	Control	0.0220644	0.0127707	0.0455587	0.0437822	0.0183315	0.00985444	0.729123	0.0764683	0.0258438	0.0162027
Sample_b1615	PD	0.0233505	0.0126977	0.0464129	0.042282	0.0194216	0.00958766	0.729112	0.0720328	0.027568	0.0175346
Sample_b1616	Control	0.0219293	0.0121865	0.0451542	0.0435623	0.0194345	0.0093557	0.729074	0.0775259	0.025157	0.0166203
Sample_b1617	PD	0.0219882	0.0120486	0.0375036	0.041504	0.0184311	0.010284	0.729067	0.0884134	0.0249891	0.0157712
Sample_b1618	Control	0.0237989	0.0129795	0.0466189	0.0433463	0.0185565	0.00997317	0.72906	0.07018	0.0299531	0.0155334
Sample_b1619	Control	0.0229299	0.0119577	0.0428616	0.0440792	0.0191912	0.00955889	0.72905	0.076139	0.0284195	0.0158133
Sample_b1620	Control	0.0245468	0.0127777	0.0343198	0.0431522	0.0180902	0.0109263	0.729034	0.0830231	0.0291923	0.0149381
Sample_b1621	Control	0.0232864	0.012462	0.0375948	0.0405435	0.0184667	0.0103258	0.729019	0.0860311	0.0263643	0.0159062
Sample_b1622	PD	0.0222124	0.0125616	0.0420563	0.0424551	0.0182267	0.0101314	0.729001	0.081242	0.0268048	0.0153086
Sample_b1623	Control	0.0246839	0.0132409	0.0412308	0.0426438	0.0176502	0.0101517	0.728978	0.075576	0.0300288	0.0158155
Sample_b1624	PD	0.0232016	0.0124215	0.039605	0.0451699	0.0185577	0.0104019	0.728969	0.0797785	0.0261311	0.0157638
Sample_b1625	Control	0.0238569	0.0120527	0.0362119	0.0425668	0.0183996	0.0103691	0.728956	0.0850055	0.0273122	0.0152697
Sample_b1626	Control	0.0232724	0.0122717	0.039593	0.040996	0.0183321	0.00990595	0.728939	0.0832577	0.0279137	0.0155184
Sample_b1627	PD	0.0216691	0.0127059	0.0420591	0.0412322	0.0181384	0.0101675	0.72892	0.084245	0.0255134	0.0153492
Sample_b1628	PD	0.0214382	0.0129047	0.0509423	0.0441975	0.017054	0.00965515	0.728917	0.0718759	0.026986	0.0160297
Sample_b1629	PD	0.0240516	0.0117328	0.0334081	0.0424204	0.0175371	0.010204	0.728878	0.0874948	0.0284625	0.0158108
Sample_b1630	PD	0.0220738	0.012188	0.0526924	0.042117	0.0176274	0.00895041	0.728874	0.0715641	0.0276768	0.0162359
Sample_b1631	PD	0.0220104	0.0117586	0.0421261	0.042988	0.0188947	0.00977168	0.728838	0.0825865	0.0256146	0.0154109
Sample_b1632	Control	0.0227627	0.0119786	0.0358548	0.0380888	0.0177461	0.0100858	0.728776	0.093089	0.0264646	0.0151537
Sample_b1633	Control	0.0218097	0.0124765	0.0431317	0.0438788	0.0188668	0.0102819	0.728767	0.078908	0.0261283	0.0157509
Sample_b1634	PD	0.0235623	0.0126843	0.0399277	0.0450233	0.0181575	0.0102415	0.728762	0.0768693	0.0288689	0.0159032
Sample_b1635	PD	0.021092	0.0124571	0.0522015	0.0486013	0.0181187	0.00944129	0.728761	0.0652244	0.0276557	0.0164467
Sample_b1636	PD	0.0229538	0.0127937	0.0401879	0.0426724	0.0177803	0.0102565	0.72875	0.0814245	0.0276559	0.0155247
Sample_b1637	PD	0.0221733	0.0115077	0.0509638	0.0405934	0.0185808	0.00879768	0.728741	0.0749475	0.0286376	0.0150573
Sample_b1638	Control	0.0222778	0.0124701	0.0418727	0.0430048	0.0179569	0.00993378	0.728732	0.0818094	0.025458	0.0164845
Sample_b1639	PD	0.0229631	0.0125231	0.055524	0.041933	0.0184464	0.0088882	0.728727	0.0634238	0.0319021	0.0156688
Sample_b1640	PD	0.0231135	0.0124743	0.0414656	0.0429017	0.0179295	0.0100353	0.728726	0.0808352	0.0265825	0.0159359
Sample_b1641	Control	0.0219973	0.0124953	0.0417283	0.0425403	0.018771	0.0100737	0.728713	0.0803324	0.0275415	0.0158072
Sample_b1642	PD	0.0228757	0.0124067	0.0447579	0.042409	0.0185769	0.0098826	0.728697	0.0775116	0.0269362	0.0159467
Sample_b1643	PD	0.0243498	0.0113931	0.0317249	0.0429259	0.0180893	0.0101616	0.728695	0.0903412	0.0272723	0.0150474
Sample_b1644	PD	0.0219295	0.0126178	0.0409326	0.0423729	0.0178518	0.0103136	0.728671	0.0835752	0.0265302	0.0152053
Sample_b1645	PD	0.0225869	0.0118237	0.0375996	0.0413111	0.0199334	0.00997948	0.72867	0.0854534	0.026499	0.0161436
Sample_b1646	PD	0.0225826	0.0118491	0.037608	0.0399388	0.0194118	0.0101545	0.728665	0.0892137	0.0249125	0.0156639
Sample_b1647	PD	0.0227486	0.0121874	0.0429802	0.0418827	0.0183351	0.00966435	0.728654	0.0804325	0.0278312	0.015284
Sample_b1648	PD	0.0226782	0.0122066	0.0354871	0.0399468	0.0173764	0.0102812	0.728641	0.0923367	0.0264215	0.0146245
Sample_b1649	PD	0.0218964	0.0117574	0.0357081	0.0400734	0.0176126	0.0102088	0.728612	0.09373	0.0251169	0.0152842
Sample_b1650	PD	0.0214574	0.0120022	0.0403656	0.0400289	0.017489	0.00973018	0.728597	0.0895365	0.0263269	0.014466
Sample_b1651	PD	0.0226624	0.0124554	0.0438087	0.0445312	0.0197025	0.00997233	0.728588	0.0753975	0.0260135	0.0168685
Sample_b1652	PD	0.0230254	0.0121269	0.0403679	0.042215	0.0185149	0.00986634	0.728576	0.0824436	0.0272474	0.0156167
Sample_b1653	PD	0.021325	0.0123494	0.0399099	0.040013	0.0177432	0.0102049	0.728553	0.0895636	0.0248204	0.0155172
Sample_b1654	PD	0.0217653	0.0124873	0.0446224	0.0450121	0.0173589	0.010106	0.728533	0.0776582	0.0265834	0.0158734
Sample_b1655	Control	0.0228544	0.0119843	0.0366942	0.0402313	0.0185853	0.010135	0.728513	0.0892377	0.0268127	0.0149525
Sample_b1656	Control	0.0233445	0.012025	0.0385917	0.0438491	0.0179518	0.0103095	0.728508	0.0827625	0.0266987	0.0159597
Sample_b1657	Control	0.0235999	0.012354	0.0391729	0.0425279	0.0177431	0.0102455	0.728503	0.0826945	0.027922	0.0152369
Sample_b1658	Control	0.0223039	0.0121433	0.0376491	0.041813	0.0167048	0.0106199	0.728484	0.0888262	0.0259708	0.0154848
Sample_b1659	PD	0.0241231	0.0126838	0.0405427	0.0424027	0.0190878	0.0101419	0.728452	0.078419	0.0280914	0.0160554
Sample_b1660	PD	0.0218529	0.0117727	0.0403989	0.0406615	0.0180646	0.00983382	0.728452	0.0871823	0.0265083	0.0152729
Sample_b1661	PD	0.022965	0.0125278	0.043081	0.0415419	0.0202917	0.00976372	0.728446	0.077736	0.0263262	0.0173209
Sample_b1662	PD	0.0224519	0.0124269	0.0411219	0.0414218	0.0186394	0.0101986	0.728443	0.0839468	0.025297	0.0160528
Sample_b1663	PD	0.022559	0.0127079	0.0435675	0.0442164	0.0188958	0.0102007	0.728428	0.0766379	0.0265638	0.0162235
Sample_b1664	PD	0.0224989	0.0117825	0.0361474	0.0401523	0.0165885	0.0100634	0.728427	0.0934338	0.0262607	0.0146451
Sample_b1665	PD	0.0227338	0.0120483	0.0389259	0.0391452	0.0189521	0.00995109	0.728427	0.0883332	0.025969	0.0155148
Sample_b1666	PD	0.0227522	0.0123955	0.0414227	0.0444847	0.018617	0.0100181	0.728403	0.0783323	0.0278176	0.0157569
Sample_b1667	PD	0.0230349	0.0122123	0.037817	0.0408277	0.018277	0.00994912	0.728391	0.0873097	0.0256234	0.0165581
Sample_b1668	PD	0.0234748	0.0121093	0.0392704	0.0389668	0.0180228	0.00956594	0.728382	0.0865123	0.0290864	0.0146095
Sample_b1669	Control	0.0231079	0.0122294	0.0393184	0.0410141	0.0180536	0.0101367	0.728347	0.085279	0.0270056	0.0155082
Sample_b1670	Control	0.0217548	0.0120802	0.0423859	0.0429967	0.0192435	0.00992727	0.728343	0.0813121	0.0252863	0.0166704
Sample_b1671	PD	0.0225589	0.0114851	0.0338226	0.0371917	0.0176147	0.00986626	0.728304	0.0982042	0.0262187	0.0147337
Sample_b1672	PD	0.0220943	0.0123428	0.0437633	0.0427635	0.0181646	0.00991023	0.728301	0.0809851	0.0257077	0.0159679
Sample_b1673	PD	0.0240492	0.0126761	0.0366526	0.0397034	0.0175896	0.0104002	0.728293	0.0890056	0.0271142	0.0145159
Sample_b1674	PD	0.0223432	0.012311	0.0385748	0.0416605	0.0174363	0.0102036	0.728272	0.087075	0.0265009	0.0156231
Sample_b1675	PD	0.021985	0.0117443	0.0368743	0.0385753	0.0178823	0.0098437	0.728254	0.0941072	0.02559	0.0151436
Sample_b1676	PD	0.0225415	0.0120312	0.0347449	0.0426209	0.0169012	0.0104343	0.728231	0.0916409	0.0257055	0.0151483
Sample_b1677	Control	0.0226098	0.0121946	0.0373096	0.0388732	0.0177061	0.0100467	0.72823	0.0911453	0.0264082	0.0154768
Sample_b1678	PD	0.0233344	0.0124402	0.0390669	0.0429558	0.0183206	0.0101727	0.728227	0.0828498	0.0272032	0.0154295
Sample_b1679	PD	0.023947	0.0120606	0.0388605	0.0414516	0.0199544	0.0100019	0.72822	0.0834752	0.0258691	0.0161596
Sample_b1680	PD	0.0235865	0.0122122	0.0390031	0.041618	0.0181358	0.010101	0.72822	0.0826224	0.029005	0.0154963
Sample_b1681	PD	0.0197352	0.0111466	0.0334694	0.0383178	0.0179214	0.0100678	0.728211	0.103649	0.0228857	0.0145964
Sample_b1682	Control	0.02286	0.0121206	0.0378435	0.0409768	0.0188934	0.0101571	0.728198	0.0865108	0.0270357	0.0154043
Sample_b1683	PD	0.0227224	0.011997	0.0389867	0.0421248	0.0186207	0.0100931	0.728177	0.0851589	0.026333	0.0157864
Sample_b1684	PD	0.0237117	0.0129861	0.0418524	0.0451619	0.0188422	0.0105501	0.728176	0.0744539	0.0281323	0.0161336
Sample_b1685	PD	0.0222279	0.0117775	0.0417742	0.0422022	0.0193511	0.00968972	0.728136	0.0831614	0.025954	0.0157264
Sample_b1686	PD	0.0222987	0.0121401	0.0385516	0.0424624	0.0187165	0.0101281	0.728126	0.0851796	0.0264042	0.0159931
Sample_b1687	PD	0.0230734	0.0121708	0.0334754	0.0404576	0.018086	0.0107211	0.728123	0.0933455	0.0257203	0.0148265
Sample_b1688	PD	0.0217937	0.012114	0.0360191	0.0392503	0.0180382	0.0101968	0.728107	0.0945609	0.0251702	0.0147501
Sample_b1689	PD	0.0227435	0.0121767	0.0357119	0.0389013	0.0168442	0.0102021	0.728106	0.0930777	0.0272519	0.0149851
Sample_b1690	PD	0.0235539	0.0124415	0.0397383	0.040483	0.0191846	0.0099884	0.728094	0.0830195	0.0273837	0.016113
Sample_b1691	PD	0.0230171	0.0116784	0.0411441	0.0408437	0.0202576	0.00972407	0.728094	0.0834452	0.0259874	0.0158086
Sample_b1692	PD	0.0239756	0.0120858	0.033717	0.041941	0.0184781	0.0106026	0.72809	0.087952	0.0273908	0.0157675
Sample_b1693	PD	0.0232506	0.0125626	0.0409351	0.0405383	0.0191142	0.00968903	0.728059	0.0818095	0.0280877	0.0159542
Sample_b1694	PD	0.0230579	0.0126823	0.0431642	0.0425227	0.0184852	0.00994745	0.728034	0.0774615	0.028701	0.0159436
Sample_b1695	Control	0.0228378	0.0125023	0.0381611	0.0395419	0.0179999	0.0101791	0.728031	0.0890252	0.0260593	0.0156627
Sample_b1696	PD	0.0243271	0.0121134	0.0342255	0.0385896	0.018348	0.0100413	0.727983	0.0908642	0.0285607	0.0149471
Sample_b1697	Control	0.022032	0.0125124	0.0394318	0.0445604	0.0180213	0.0105801	0.727941	0.0839246	0.02536	0.0156366
Sample_b1698	PD	0.0209841	0.0115793	0.0363958	0.0412195	0.0184735	0.0104183	0.727931	0.094117	0.0235248	0.0153572
Sample_b1699	Control	0.0220659	0.0122149	0.0405797	0.0405227	0.0183527	0.0100079	0.727913	0.0870707	0.0256644	0.015608
Sample_b1700	PD	0.0236466	0.0116753	0.0402166	0.039022	0.0201896	0.00933893	0.727887	0.0839572	0.0280827	0.0159838
Sample_b1701	PD	0.0229895	0.0123656	0.0402538	0.0423856	0.018876	0.0102089	0.727884	0.0832589	0.0257137	0.0160635
Sample_b1702	Control	0.0218345	0.0118351	0.0467693	0.0491558	0.0176785	0.00959665	0.727877	0.072841	0.026527	0.0158853
Sample_b1703	PD	0.0235505	0.012243	0.0372644	0.0415722	0.0187542	0.0104085	0.727875	0.0857594	0.026591	0.0159818
Sample_b1704	Control	0.0229472	0.0124702	0.0406026	0.0407863	0.0192699	0.0100204	0.727842	0.0832055	0.0268246	0.0160312
Sample_b1705	PD	0.0226201	0.0120821	0.0439566	0.0427426	0.0179762	0.00967889	0.727836	0.0801828	0.0271532	0.0157713
Sample_b1706	PD	0.0231624	0.0122734	0.0402308	0.0412508	0.0184964	0.0100514	0.727826	0.0838784	0.026786	0.0160446
Sample_b1707	Control	0.0230033	0.0119225	0.0372382	0.0422112	0.0177787	0.0101278	0.727823	0.087997	0.0265531	0.0153456
Sample_b1708	PD	0.0224602	0.0117949	0.0380912	0.0445697	0.0180062	0.0101721	0.727817	0.0841209	0.0259578	0.0170099
Sample_b1709	PD	0.0230102	0.0124883	0.0461144	0.0429223	0.0169172	0.00968318	0.727814	0.0763439	0.0290413	0.0156651
Sample_b1710	Control	0.0229062	0.0122773	0.0358304	0.0408851	0.0177228	0.0106007	0.727812	0.0911594	0.0260053	0.0148006
Sample_b1711	PD	0.0240031	0.0125097	0.0377423	0.0420521	0.0175603	0.0101231	0.727792	0.084169	0.0284777	0.0155711
Sample_b1712	PD	0.0214124	0.0116309	0.0380039	0.0398413	0.0182619	0.00979142	0.727772	0.0920184	0.0256174	0.0156502
Sample_b1713	PD	0.0225778	0.0120564	0.0385346	0.0389873	0.0184283	0.00993595	0.727764	0.0903773	0.0256442	0.0156943
Sample_b1714	Control	0.0222355	0.0121873	0.0492718	0.042348	0.0207257	0.00916147	0.727729	0.072802	0.0271591	0.0163799
Sample_b1715	PD	0.0234818	0.0124105	0.0409055	0.0431763	0.020134	0.01011	0.727678	0.0787942	0.0260289	0.0172812
Sample_b1716	PD	0.0229327	0.0114095	0.0317707	0.0408519	0.0174112	0.0104301	0.727674	0.0966492	0.0257636	0.0151067
Sample_b1717	PD	0.0230672	0.0116703	0.0330176	0.0387031	0.017685	0.0104391	0.727672	0.0974993	0.0255571	0.0146891
Sample_b1718	Control	0.0227214	0.0119649	0.0419762	0.0440372	0.0191262	0.00974148	0.72767	0.0798092	0.0267588	0.0161946
Sample_b1719	PD	0.0225237	0.0126807	0.0462567	0.04064	0.019376	0.00948405	0.727651	0.0782972	0.0278934	0.0151977
Sample_b1720	PD	0.0220306	0.0120088	0.03297	0.0388478	0.0169047	0.0105561	0.727618	0.0994112	0.0250244	0.0146288
Sample_b1721	PD	0.0218181	0.0124994	0.0399107	0.0435185	0.0184497	0.0103989	0.727614	0.0836272	0.0263158	0.0158475
Sample_b1722	PD	0.0234172	0.0123306	0.0358587	0.0413317	0.0182594	0.0102523	0.727578	0.0868185	0.0285665	0.0155873
Sample_b1723	Control	0.0241879	0.0119851	0.0380984	0.0456579	0.0197562	0.00994235	0.727571	0.0786569	0.0269995	0.0171451
Sample_b1724	PD	0.0227441	0.0120387	0.0391386	0.0403926	0.0189122	0.0097612	0.727538	0.0867905	0.0266973	0.0159863
Sample_b1725	PD	0.0235714	0.0116363	0.0379501	0.0420718	0.0189234	0.00988276	0.727538	0.0853098	0.0266215	0.0164946
Sample_b1726	Control	0.0229322	0.0124007	0.0363138	0.0417239	0.0183754	0.0104255	0.727529	0.088393	0.0265999	0.0153064
Sample_b1727	Control	0.0231597	0.012373	0.0381373	0.042617	0.0193571	0.0104199	0.727516	0.0836537	0.0263621	0.0164038
Sample_b1728	PD	0.0230271	0.0124913	0.0384568	0.0414399	0.0181439	0.0103257	0.727496	0.0858427	0.0273608	0.0154158
Sample_b1729	Control	0.0217589	0.0122548	0.0436525	0.0393618	0.0185087	0.00947986	0.727476	0.0860154	0.0260839	0.015408
Sample_b1730	PD	0.0235855	0.0114601	0.0325676	0.0401178	0.0162922	0.0101103	0.727468	0.0972755	0.02682	0.014303
Sample_b1731	PD	0.0222385	0.0128129	0.0580617	0.0454518	0.018403	0.00897233	0.727454	0.0602525	0.0302759	0.0160778
Sample_b1732	Control	0.0234248	0.0123841	0.0417953	0.0396773	0.0184759	0.00959441	0.727427	0.0817786	0.030957	0.0144851
Sample_b1733	Control	0.0235581	0.0128362	0.0387107	0.0424776	0.0175873	0.0105684	0.727415	0.0841135	0.0272683	0.0154647
Sample_b1734	PD	0.0229917	0.0124894	0.0396882	0.0426574	0.0182901	0.0103188	0.727386	0.0828228	0.027568	0.0157873
Sample_b1735	PD	0.022313	0.0127434	0.0418335	0.044563	0.017844	0.0103717	0.727386	0.080334	0.026971	0.0156403
Sample_b1736	PD	0.0220236	0.0114615	0.0393912	0.0408911	0.0179485	0.00945329	0.727364	0.090368	0.0257652	0.0153332
Sample_b1737	PD	0.0222385	0.0118651	0.0384343	0.0437395	0.0182183	0.010415	0.727352	0.0856579	0.0258155	0.0162639
Sample_b1738	Control	0.0224753	0.0121717	0.0394594	0.0419205	0.0179221	0.0102032	0.727346	0.0867304	0.0256126	0.0161585
Sample_b1739	PD	0.0230451	0.0126244	0.0450366	0.0452869	0.0178588	0.00990948	0.727325	0.0744387	0.0280835	0.0163916
Sample_b1740	PD	0.0230824	0.0121344	0.0379965	0.0404187	0.0171083	0.0100319	0.727318	0.089415	0.0269694	0.0155251
Sample_b1741	Control	0.0229613	0.013246	0.0477209	0.0452028	0.0193236	0.0100139	0.727315	0.0689083	0.0285191	0.016789
Sample_b1742	PD	0.0222791	0.0123141	0.0396977	0.0409566	0.0190962	0.0101995	0.727304	0.0871006	0.025261	0.0157908
Sample_b1743	PD	0.0241066	0.0127525	0.0409084	0.045459	0.0175512	0.0104213	0.727299	0.0771504	0.0287995	0.0155515
Sample_b1744	Control	0.0230276	0.0114953	0.0357142	0.0394929	0.0203662	0.00974894	0.727296	0.0908546	0.0262586	0.015746
Sample_b1745	PD	0.023824	0.0126129	0.0385304	0.0432593	0.0169753	0.0102954	0.727291	0.0833532	0.0285733	0.0152851
Sample_b1746	PD	0.0229347	0.012319	0.0387024	0.0404215	0.0179622	0.0100302	0.727288	0.0887963	0.0259522	0.0155934
Sample_b1747	Control	0.0213575	0.0116834	0.0382415	0.0411552	0.0186818	0.0100782	0.727282	0.0922703	0.0234277	0.0158221
Sample_b1748	PD	0.0230155	0.0124316	0.0411625	0.0447099	0.0176639	0.010354	0.727267	0.080449	0.026914	0.0160325
Sample_b1749	PD	0.0231212	0.0120747	0.0352435	0.0410529	0.0177255	0.0104028	0.727266	0.0904457	0.0277597	0.0149078
Sample_b1750	PD	0.0213783	0.012281	0.0434306	0.0439723	0.0199849	0.00987909	0.727251	0.0801738	0.0256203	0.0160284
Sample_b1751	PD	0.0217444	0.0123328	0.0462436	0.0419057	0.0196773	0.00962908	0.727245	0.0783577	0.0267017	0.0161623
Sample_b1752	PD	0.0238557	0.0125939	0.0407155	0.0411885	0.0183542	0.0101376	0.727181	0.0831799	0.0272022	0.0155913
Sample_b1753	PD	0.0222503	0.0126185	0.043728	0.0422988	0.0185147	0.010044	0.727124	0.0817183	0.0252808	0.0164228
Sample_b1754	Control	0.0248039	0.0121446	0.0335695	0.0390411	0.0180509	0.0102378	0.727122	0.0919826	0.0280678	0.01498
Sample_b1755	PD	0.0234159	0.0126214	0.0396211	0.0414814	0.0181888	0.00992739	0.727084	0.0826604	0.0295039	0.0154955
Sample_b1756	Control	0.0228121	0.0122259	0.03917	0.0428771	0.01849	0.0101546	0.72708	0.0849635	0.0265346	0.015692
Sample_b1757	Control	0.0226896	0.0116307	0.036752	0.0427661	0.0179509	0.00983845	0.727064	0.0889777	0.0264957	0.0158346
Sample_b1758	PD	0.0234255	0.0130201	0.0428118	0.043715	0.0174935	0.0103443	0.727064	0.0787332	0.0276872	0.0157052
Sample_b1759	PD	0.0226827	0.0124854	0.0378766	0.0407949	0.0180609	0.010278	0.727061	0.0887649	0.0259976	0.0159986
Sample_b1760	Control	0.0228383	0.0123377	0.0363869	0.0404981	0.0177921	0.0104523	0.727059	0.0912802	0.0266585	0.0146963
Sample_b1761	Control	0.0241038	0.0127774	0.0427326	0.0428011	0.0192252	0.0099866	0.727056	0.0760703	0.0299029	0.0153443
Sample_b1762	PD	0.0219035	0.0118663	0.0440183	0.0443584	0.020442	0.00968275	0.727055	0.0786137	0.0249236	0.0171368
Sample_b1763	PD	0.0237555	0.0121651	0.0380374	0.0412664	0.0178274	0.0100932	0.727047	0.0870897	0.0272768	0.015442
Sample_b1764	PD	0.0234023	0.0124658	0.0439382	0.0420031	0.0191133	0.00988986	0.72703	0.0784128	0.027835	0.0159093
Sample_b1765	PD	0.022724	0.0125753	0.0357959	0.0426987	0.0170671	0.0108393	0.727005	0.0894096	0.0264583	0.0154261
Sample_b1766	PD	0.023529	0.0124502	0.0363497	0.0421366	0.0181865	0.0107234	0.726996	0.0877	0.0265204	0.0154079
Sample_b1767	PD	0.0243332	0.0122486	0.0345552	0.0431787	0.0186625	0.0106188	0.72699	0.0867891	0.0272705	0.0153534
Sample_b1768	PD	0.0242001	0.0120459	0.0383851	0.0417409	0.0194495	0.0100438	0.726989	0.0834127	0.0276489	0.016084
Sample_b1769	PD	0.0231238	0.0124214	0.0410802	0.0402443	0.0184994	0.0101311	0.726982	0.0845556	0.0273666	0.0155959
Sample_b1770	PD	0.0240993	0.0129237	0.0420876	0.0419497	0.0196673	0.0101308	0.726978	0.0774621	0.0285338	0.0161683
Sample_b1771	PD	0.0231456	0.0129227	0.043429	0.0430535	0.0184867	0.0101314	0.726975	0.0778499	0.0280885	0.015918
Sample_b1772	PD	0.0218493	0.0120859	0.0391424	0.0401856	0.0187947	0.00989421	0.726961	0.0908948	0.0249345	0.0152575
Sample_b1773	PD	0.0230557	0.0122376	0.0377046	0.0413958	0.0181064	0.0103657	0.726938	0.0871364	0.0277707	0.0152889
Sample_b1774	PD	0.0226829	0.0125247	0.040531	0.0408852	0.0175355	0.0101062	0.726937	0.0863282	0.0270874	0.015382
Sample_b1775	PD	0.0213534	0.0122427	0.0420594	0.0405021	0.0191043	0.0100049	0.726937	0.086238	0.0261355	0.0154231
Sample_b1776	PD	0.021358	0.0121304	0.0412054	0.0408713	0.0187598	0.0101811	0.726936	0.0879915	0.0250226	0.0155436
Sample_b1777	PD	0.0214439	0.0120015	0.0360286	0.0403958	0.0188342	0.0102587	0.726921	0.0938352	0.025425	0.014856
Sample_b1778	PD	0.0233069	0.0116834	0.036508	0.0407216	0.0193006	0.0099643	0.726887	0.0891887	0.0271804	0.0152593
Sample_b1779	Control	0.0229901	0.0117671	0.0395035	0.041278	0.0183851	0.00983458	0.72687	0.0879308	0.0259829	0.015458
Sample_b1780	PD	0.0230943	0.0123194	0.0352732	0.0401798	0.0187655	0.0106793	0.72686	0.0920374	0.0258348	0.0149563
Sample_b1781	Control	0.0222009	0.0124034	0.0389687	0.0401395	0.0195083	0.0101897	0.726852	0.0887735	0.0250696	0.0158943
Sample_b1782	PD	0.0229818	0.012409	0.038049	0.0403174	0.0172694	0.0102563	0.726845	0.0893339	0.0266541	0.015884
Sample_b1783	PD	0.0230331	0.0126355	0.041043	0.045746	0.0191628	0.0103178	0.726832	0.0774205	0.0270076	0.0168019
Sample_b1784	PD	0.0229867	0.012356	0.0387699	0.0417434	0.0194959	0.010239	0.726818	0.0850913	0.0264582	0.0160413
Sample_b1785	PD	0.022804	0.0117825	0.0522234	0.0440171	0.0177158	0.00900828	0.726816	0.0717849	0.0277013	0.016147
Sample_b1786	PD	0.0218138	0.0118567	0.0366949	0.0421913	0.0177058	0.0103703	0.726812	0.0914168	0.0258129	0.0153254
Sample_b1787	Control	0.0187403	0.0106051	0.0353429	0.0378718	0.016596	0.00960895	0.72679	0.107821	0.0217669	0.0148574
Sample_b1788	Control	0.0230255	0.0127325	0.0388336	0.0410004	0.0183039	0.0102854	0.726783	0.0865184	0.0271875	0.0153298
Sample_b1789	PD	0.0222196	0.011512	0.0452622	0.0412452	0.0194068	0.00930112	0.726763	0.0821803	0.025759	0.0163511
Sample_b1790	PD	0.0225572	0.0124386	0.0375578	0.0410918	0.017759	0.0104829	0.726743	0.0900318	0.0263429	0.014995
Sample_b1791	PD	0.0234436	0.0129955	0.0438592	0.0428406	0.018106	0.0100558	0.726732	0.0759707	0.0301318	0.0158644
Sample_b1792	Control	0.0227672	0.0119401	0.0346434	0.0414774	0.0189662	0.010567	0.726688	0.0916308	0.0253775	0.0159424
Sample_b1793	PD	0.0221662	0.010793	0.0353188	0.037095	0.0193475	0.00919277	0.72661	0.0984599	0.0260522	0.0149643
Sample_b1794	PD	0.0231974	0.0122411	0.0387412	0.0410131	0.0181806	0.0100878	0.726596	0.0876265	0.0255814	0.0167354
Sample_b1795	PD	0.021992	0.0121886	0.0412947	0.0412492	0.0196801	0.0101416	0.726592	0.0864747	0.0244201	0.0159669
Sample_b1796	PD	0.0225053	0.012759	0.0478067	0.0427923	0.0182818	0.00973397	0.726584	0.0771227	0.0268525	0.0155616
Sample_b1797	PD	0.0226347	0.0121874	0.0414235	0.0415988	0.0183774	0.00995421	0.726571	0.083256	0.0285976	0.0153991
Sample_b1798	Control	0.0221222	0.0123186	0.039458	0.0430426	0.0178276	0.0104013	0.72657	0.0866026	0.0256834	0.0159743
Sample_b1799	PD	0.0217005	0.0122747	0.0382751	0.0399729	0.0172455	0.0101765	0.726506	0.0925569	0.0261811	0.0151103
Sample_b1800	PD	0.022074	0.0121694	0.0519431	0.0429998	0.0202014	0.00906603	0.726505	0.0717977	0.027059	0.0161846
Sample_b1801	PD	0.0221748	0.0122407	0.0386383	0.0429871	0.0176793	0.0105359	0.726449	0.0879842	0.0254968	0.0158141
Sample_b1802	PD	0.0228689	0.0123008	0.0371069	0.0433657	0.0189168	0.0103962	0.726441	0.0865259	0.0256034	0.0164744
Sample_b1803	PD	0.0230486	0.0124975	0.0408265	0.0437965	0.0186068	0.0104495	0.726437	0.0815958	0.0269359	0.0158057
Sample_b1804	PD	0.0224692	0.0111045	0.0311873	0.0380113	0.0176961	0.0101135	0.726434	0.103056	0.0252416	0.0146868
Sample_b1805	PD	0.02294	0.0122042	0.040386	0.0433916	0.0185884	0.0100654	0.726395	0.0824763	0.0271134	0.0164393
Sample_b1806	PD	0.0232181	0.0120827	0.0412713	0.0412866	0.0183193	0.00992978	0.726383	0.0859067	0.026035	0.0155669
Sample_b1807	PD	0.0226167	0.0121401	0.0382883	0.0414516	0.0205365	0.0102768	0.726345	0.0875951	0.0245357	0.0162143
Sample_b1808	PD	0.0233537	0.0131045	0.041304	0.0444111	0.0179487	0.0109142	0.726341	0.0808036	0.0259628	0.0158564
Sample_b1809	Control	0.0238138	0.0131705	0.0397797	0.0415379	0.0180744	0.0106315	0.72634	0.0834928	0.0271085	0.0160503
Sample_b1810	Control	0.0221492	0.0118299	0.0386323	0.0413506	0.0178958	0.0100429	0.726258	0.0912214	0.0249333	0.0156861
Sample_b1811	PD	0.023256	0.0117446	0.0439994	0.0399497	0.0203307	0.00923392	0.72624	0.0811034	0.0293221	0.0148204
Sample_b1812	Control	0.0218329	0.0121026	0.0409625	0.0426256	0.0182593	0.0100845	0.726216	0.0859421	0.0259302	0.0160448
Sample_b1813	Control	0.0211087	0.0121219	0.0444353	0.0444371	0.0184338	0.00990642	0.72621	0.0822802	0.0255467	0.01552
Sample_b1814	PD	0.0206705	0.0118427	0.047292	0.0417823	0.0177384	0.00928458	0.726202	0.0846646	0.0251857	0.015337
Sample_b1815	Control	0.0230882	0.0120929	0.0418725	0.0438842	0.0197551	0.00978329	0.726189	0.0801891	0.0272874	0.0158579
Sample_b1816	PD	0.0230145	0.0121461	0.037637	0.0406378	0.0173029	0.0102927	0.72617	0.0901947	0.0272486	0.0153553
Sample_b1817	PD	0.0232788	0.0125167	0.0385525	0.042484	0.017385	0.0102107	0.726165	0.0850126	0.0288716	0.0155229
Sample_b1818	PD	0.0230184	0.0123663	0.0414626	0.042523	0.01963	0.0100646	0.726141	0.0815342	0.0271905	0.0160688
Sample_b1819	PD	0.0234117	0.0125097	0.042327	0.0423529	0.0174041	0.00990713	0.72613	0.0824886	0.0274446	0.0160243
Sample_b1820	PD	0.0209686	0.0118369	0.0465511	0.0417913	0.0208122	0.00937105	0.726103	0.0810283	0.0256198	0.0159178
Sample_b1821	PD	0.0227415	0.012323	0.0393583	0.0414718	0.0191791	0.0101995	0.726097	0.0862602	0.0267076	0.0156622
Sample_b1822	PD	0.0221081	0.0120168	0.0385329	0.0392845	0.0184274	0.0100596	0.726071	0.091475	0.0262994	0.0157252
Sample_b1823	PD	0.023828	0.0117841	0.033094	0.0396748	0.0195299	0.00999997	0.726003	0.0921686	0.0283203	0.0155976
Sample_b1824	PD	0.0222276	0.011798	0.0348372	0.0387884	0.0177437	0.0103016	0.725999	0.098328	0.0251306	0.0148464
Sample_b1825	Control	0.0216319	0.0127143	0.0430162	0.0439607	0.0184313	0.0103631	0.725957	0.0824314	0.0244332	0.017061
Sample_b1826	PD	0.0230508	0.0122538	0.0413447	0.0434913	0.0195806	0.00994742	0.725941	0.082087	0.0259761	0.0163274
Sample_b1827	Control	0.0236619	0.012445	0.0372818	0.0408867	0.0179407	0.0103201	0.725927	0.0882214	0.0275907	0.0157249
Sample_b1828	Control	0.0225228	0.0121517	0.0373436	0.0401785	0.0182778	0.0104308	0.725918	0.0928809	0.0245845	0.015712
Sample_b1829	PD	0.0232513	0.0129378	0.0406038	0.042231	0.0178782	0.0104162	0.725882	0.0832574	0.0281826	0.0153602
Sample_b1830	Control	0.0234441	0.0125907	0.0388117	0.0425128	0.0171758	0.0106161	0.725839	0.0853461	0.0281381	0.0155251
Sample_b1831	Control	0.0244162	0.012711	0.038253	0.0409579	0.0205186	0.0101067	0.725828	0.0831653	0.0265027	0.0175408
Sample_b1832	PD	0.0234092	0.0128375	0.042865	0.0423133	0.0184837	0.0100731	0.725826	0.0800252	0.0276816	0.0164859
Sample_b1833	PD	0.0231684	0.0122186	0.037123	0.0411089	0.0186993	0.0101869	0.725822	0.0901869	0.0260876	0.0153987
Sample_b1834	PD	0.0235579	0.0124815	0.0412296	0.0425538	0.0192388	0.0099355	0.725793	0.0817728	0.0273215	0.0161155
Sample_b1835	PD	0.0221148	0.0129724	0.0463635	0.0432753	0.0180775	0.0101546	0.725788	0.0782251	0.0273931	0.0156359
Sample_b1836	PD	0.0237496	0.0125822	0.0392505	0.0427475	0.0172634	0.0104593	0.72578	0.0839062	0.0286946	0.0155664
Sample_b1837	PD	0.0231474	0.0130193	0.054646	0.0433553	0.0191643	0.00915926	0.72578	0.0626153	0.0334022	0.0157106
Sample_b1838	PD	0.0236068	0.0122813	0.0375366	0.0411287	0.0184952	0.0102688	0.725776	0.0868918	0.0282145	0.0158006
Sample_b1839	Control	0.0225555	0.0116552	0.0404945	0.0419743	0.0189148	0.00948043	0.725763	0.0857287	0.0274251	0.0160081
Sample_b1840	PD	0.0232892	0.0127531	0.0403462	0.0395082	0.0183555	0.0100832	0.725743	0.0870837	0.0278234	0.0150149
Sample_b1841	PD	0.0231602	0.0124862	0.0372516	0.0405296	0.0169868	0.0104358	0.725731	0.0911277	0.02662	0.0156714
Sample_b1842	PD	0.0256008	0.0128857	0.0345128	0.0398543	0.0200363	0.0103724	0.725729	0.085407	0.0301997	0.0154025
Sample_b1843	Control	0.0241219	0.0117261	0.034197	0.0413512	0.0190455	0.0101158	0.725727	0.0915032	0.0260302	0.016182
Sample_b1844	PD	0.0221828	0.0122775	0.0436829	0.0415452	0.0188302	0.010035	0.725704	0.0844629	0.0254191	0.0158601
Sample_b1845	PD	0.0219147	0.0116373	0.0462721	0.0443706	0.0193186	0.0092992	0.725704	0.0791453	0.0255616	0.0167772
Sample_b1846	PD	0.0238954	0.0122171	0.0350673	0.0407709	0.0184337	0.0104339	0.725687	0.090588	0.0278947	0.0150123
Sample_b1847	PD	0.0223015	0.0121442	0.0387827	0.0414646	0.0179521	0.010352	0.725671	0.0903142	0.0252052	0.0158128
Sample_b1848	Control	0.0232676	0.0125471	0.0542754	0.0452439	0.0184367	0.00898991	0.725649	0.0636698	0.0321147	0.0158059
Sample_b1849	PD	0.0226808	0.0124034	0.0431988	0.0414889	0.0192243	0.00978922	0.725613	0.0828898	0.0267636	0.015948
Sample_b1850	PD	0.0233777	0.0127567	0.0410863	0.0446239	0.0176404	0.0103883	0.725597	0.0813305	0.027378	0.0158216
Sample_b1851	PD	0.0219064	0.0125486	0.0442713	0.0429629	0.0187832	0.0103207	0.725582	0.0817524	0.0256976	0.0161747
Sample_b1852	Control	0.0225691	0.0127128	0.049511	0.042702	0.0201489	0.00943292	0.725581	0.0704749	0.0309395	0.0159276
Sample_b1853	PD	0.0234742	0.012151	0.0334867	0.0394106	0.0190161	0.0104055	0.725563	0.0942284	0.0267279	0.0155368
Sample_b1854	PD	0.0233078	0.0123575	0.0409069	0.0410866	0.0185277	0.0100207	0.725541	0.0852406	0.0272901	0.0157215
Sample_b1855	Control	0.0243386	0.0127612	0.0360957	0.0423912	0.018359	0.0107758	0.725538	0.0871026	0.0270009	0.0156369
Sample_b1856	PD	0.0240401	0.0127929	0.0402013	0.0439419	0.0194826	0.0105206	0.725522	0.0791951	0.0272321	0.0170718
Sample_b1857	PD	0.0225774	0.0125563	0.0474436	0.0453877	0.0192304	0.00985345	0.725466	0.0742121	0.0270768	0.0161965
Sample_b1858	Control	0.0223254	0.0122373	0.0389025	0.0422692	0.0188665	0.0104359	0.725436	0.0881375	0.0250412	0.0163483
Sample_b1859	PD	0.0233076	0.0120053	0.037533	0.0406805	0.0195542	0.0101323	0.725436	0.0888623	0.026531	0.0159576
Sample_b1860	PD	0.0225396	0.0127744	0.0523636	0.0454227	0.0190228	0.00953156	0.725426	0.0675899	0.0291208	0.0162081
Sample_b1861	PD	0.0226303	0.0118469	0.03614	0.0393762	0.0199148	0.00987321	0.72542	0.0925188	0.0274613	0.0148189
Sample_b1862	PD	0.0220811	0.0129702	0.0427919	0.0438403	0.0180581	0.0105399	0.725416	0.0825685	0.0250067	0.0167273
Sample_b1863	PD	0.0236386	0.0134638	0.0462932	0.0432831	0.018422	0.0101674	0.725395	0.0739963	0.0291367	0.0162044
Sample_b1864	Control	0.0238499	0.0127589	0.040323	0.0385742	0.0186894	0.00998334	0.72539	0.0863155	0.0285534	0.0155627
Sample_b1865	Control	0.0218965	0.0120247	0.0421368	0.0446034	0.018293	0.0101943	0.725386	0.08361	0.0255882	0.0162675
Sample_b1866	PD	0.0227145	0.0128057	0.0394259	0.0411653	0.0183605	0.0104603	0.72537	0.0868398	0.0274493	0.0154092
Sample_b1867	PD	0.0223457	0.0126834	0.0469187	0.0434672	0.019066	0.0100584	0.72537	0.0776372	0.0254597	0.0169941
Sample_b1868	PD	0.0227858	0.0112239	0.0338993	0.0408843	0.0202762	0.00990145	0.725364	0.0938294	0.0265106	0.0153245
Sample_b1869	PD	0.0244268	0.0123961	0.0314058	0.0392508	0.0173587	0.0109065	0.725357	0.096435	0.0274942	0.0149691
Sample_b1870	PD	0.0240909	0.0128134	0.0480638	0.0413776	0.0201145	0.00954258	0.725356	0.0723503	0.0306937	0.0155976
Sample_b1871	PD	0.0232606	0.011539	0.0424919	0.0439622	0.019532	0.00938907	0.725321	0.0801372	0.0270998	0.0172674
Sample_b1872	PD	0.0240047	0.0129979	0.0395902	0.0407716	0.0185262	0.00997269	0.725274	0.08368	0.0287889	0.0163942
Sample_b1873	PD	0.0231894	0.0129051	0.0433241	0.0453327	0.0179418	0.010432	0.725248	0.0779405	0.0273214	0.0163647
Sample_b1874	PD	0.0233977	0.012281	0.034373	0.0398292	0.0173518	0.0105564	0.725206	0.093905	0.0277998	0.0153002
Sample_b1875	PD	0.0227967	0.0123519	0.0356004	0.042429	0.0180403	0.0105582	0.725185	0.0911275	0.026608	0.0153025
Sample_b1876	PD	0.0217445	0.0120664	0.0412672	0.0411656	0.0202092	0.00987185	0.72518	0.087232	0.0250222	0.0162408
Sample_b1877	PD	0.024007	0.0119665	0.0351773	0.0407335	0.0188421	0.0102036	0.725178	0.0897229	0.0281407	0.0160289
Sample_b1878	PD	0.0219348	0.01217	0.0402757	0.0422945	0.0191036	0.0103517	0.725174	0.0870953	0.0251649	0.0164352
Sample_b1879	PD	0.0241025	0.0130093	0.0468181	0.0447775	0.0180821	0.0101124	0.725143	0.0705353	0.0315116	0.0159079
Sample_b1880	Control	0.0249322	0.0123337	0.0359645	0.0413341	0.0188461	0.0102756	0.72511	0.0871073	0.0270046	0.0170917
Sample_b1881	PD	0.022233	0.0120301	0.0373715	0.0414228	0.0179204	0.0102967	0.725087	0.093921	0.0240611	0.0156563
Sample_b1882	PD	0.024277	0.0127875	0.0398957	0.0430157	0.0201462	0.0103138	0.725068	0.079329	0.0289355	0.0162311
Sample_b1883	PD	0.0236991	0.0125127	0.0386552	0.0421307	0.01793	0.0104105	0.725056	0.0854419	0.0277983	0.0163656
Sample_b1884	Control	0.023704	0.012705	0.0460122	0.0471899	0.0193073	0.01009	0.725049	0.0709015	0.0273217	0.017719
Sample_b1885	PD	0.0224275	0.012695	0.0405881	0.042817	0.0190463	0.0105677	0.725023	0.0850274	0.025577	0.0162311
Sample_b1886	PD	0.0227406	0.0123258	0.0413798	0.0432848	0.0178866	0.0101388	0.725018	0.0849708	0.0268055	0.0154489
Sample_b1887	PD	0.0224323	0.0126634	0.0416533	0.0418758	0.0190635	0.0102904	0.725006	0.0843164	0.0271021	0.0155972
Sample_b1888	PD	0.0228512	0.0128369	0.0427546	0.0452014	0.0185427	0.0105261	0.724998	0.078645	0.0279164	0.0157272
Sample_b1889	PD	0.0225782	0.0120721	0.0396268	0.0412308	0.0178758	0.0101616	0.724981	0.0900385	0.0257462	0.0156889
Sample_b1890	PD	0.0230808	0.0123551	0.0399202	0.0423418	0.0208575	0.0104509	0.724976	0.0841322	0.0255813	0.0163039
Sample_b1891	PD	0.0237506	0.0130678	0.0393476	0.0430845	0.0183536	0.0108668	0.724976	0.0832001	0.0276981	0.015655
Sample_b1892	Control	0.0236712	0.012565	0.0431404	0.0421791	0.0170617	0.0099689	0.724953	0.082088	0.0289304	0.015442
Sample_b1893	PD	0.0234584	0.0124368	0.0361387	0.0421223	0.0173735	0.0105907	0.724952	0.0902026	0.027223	0.0155022
Sample_b1894	PD	0.0228424	0.0126429	0.0427397	0.0418787	0.0195626	0.0099676	0.724951	0.0813612	0.0280544	0.0159999
Sample_b1895	PD	0.0235164	0.0125181	0.035727	0.0415583	0.0172342	0.0105297	0.724915	0.0902575	0.0282046	0.0155394
Sample_b1896	PD	0.0226291	0.0122083	0.0367734	0.0408655	0.0183951	0.0103333	0.724873	0.0923543	0.0260534	0.0155143
Sample_b1897	PD	0.022998	0.0124355	0.0409054	0.0429884	0.0198659	0.0101846	0.724869	0.082359	0.0272447	0.0161499
Sample_b1898	PD	0.0235942	0.0127881	0.0407339	0.0424254	0.0177511	0.0105224	0.724842	0.0840815	0.0272765	0.0159846
Sample_b1899	PD	0.0238529	0.0124387	0.0391091	0.0426866	0.0199024	0.0101295	0.724841	0.0840742	0.0263233	0.0166421
Sample_b1900	PD	0.0224846	0.0122571	0.0350747	0.0394545	0.0181882	0.0105262	0.724809	0.0956127	0.0265432	0.0150497
Sample_b1901	PD	0.0224019	0.0123171	0.0416084	0.0436893	0.0187326	0.010193	0.724799	0.0843381	0.0257147	0.0162059
Sample_b1902	PD	0.0233099	0.0128119	0.0442176	0.0450334	0.0185229	0.0102656	0.724793	0.076418	0.0285525	0.016075
Sample_b1903	PD	0.0235289	0.0127516	0.040852	0.0416813	0.0179382	0.0104283	0.724779	0.0834652	0.0289719	0.015604
Sample_b1904	Control	0.0240345	0.0123846	0.036735	0.0411837	0.0185911	0.0103219	0.72477	0.0895641	0.0266291	0.0157855
Sample_b1905	PD	0.0226065	0.0120054	0.0378472	0.0418639	0.0190762	0.0104411	0.724736	0.0903201	0.0247204	0.0163827
Sample_b1906	Control	0.0214665	0.0117311	0.0374273	0.0410818	0.0182221	0.0101289	0.724736	0.0960485	0.0240696	0.015088
Sample_b1907	PD	0.0240391	0.0125166	0.0412201	0.044436	0.0179294	0.0101336	0.72472	0.0807503	0.0287733	0.0154815
Sample_b1908	PD	0.0225488	0.0126877	0.0401912	0.0422348	0.018952	0.0104953	0.724714	0.0873171	0.0246748	0.0161839
Sample_b1909	PD	0.0215742	0.011408	0.0404593	0.0398658	0.0189038	0.0095413	0.7247	0.0925193	0.0250401	0.0159888
Sample_b1910	PD	0.0222128	0.012196	0.0490672	0.0429135	0.0189045	0.00925381	0.724687	0.0791848	0.0247646	0.016816
Sample_b1911	PD	0.0245549	0.0127615	0.0402038	0.0428502	0.019179	0.0104561	0.724681	0.0799311	0.0289776	0.0164046
Sample_b1912	PD	0.023263	0.0125786	0.046749	0.0446736	0.0189154	0.00978218	0.724679	0.0741346	0.0285805	0.016644
Sample_b1913	PD	0.0219823	0.011831	0.0341219	0.0389206	0.0179666	0.0107511	0.724677	0.100812	0.0237338	0.0152037
Sample_b1914	Control	0.0231466	0.0122561	0.0425245	0.0414382	0.0192045	0.00959942	0.724674	0.08335	0.0282952	0.0155111
Sample_b1915	PD	0.0236031	0.0129777	0.0426627	0.0483677	0.01768	0.0103837	0.724665	0.0741343	0.0287651	0.0167605
Sample_b1916	PD	0.0233428	0.0125743	0.0389328	0.0430776	0.0191215	0.0104379	0.724658	0.0844663	0.0281275	0.015261
Sample_b1917	PD	0.0244874	0.0128113	0.0385988	0.0422887	0.0183238	0.0103857	0.724648	0.083547	0.0290439	0.0158654
Sample_b1918	PD	0.0221544	0.0117568	0.0516216	0.0457266	0.0187944	0.0091345	0.724638	0.073494	0.0271092	0.0155704
Sample_b1919	Control	0.0231298	0.0126579	0.0410165	0.0437988	0.0180036	0.0106498	0.724619	0.0841364	0.0261094	0.0158789
Sample_b1920	PD	0.0225966	0.0117396	0.0316642	0.0399121	0.0162259	0.0104412	0.724615	0.102354	0.0257142	0.0147367
Sample_b1921	Control	0.0237228	0.0125939	0.0392466	0.0429649	0.0189645	0.0103942	0.724614	0.08429	0.0264594	0.0167495
Sample_b1922	PD	0.0235868	0.0130527	0.040326	0.0408811	0.017886	0.0103617	0.724592	0.0855626	0.0279559	0.0157953
Sample_b1923	PD	0.0217005	0.0125274	0.04506	0.0408377	0.0199555	0.00977326	0.724584	0.0842905	0.0258793	0.0153921
Sample_b1924	PD	0.0237416	0.0131641	0.0408491	0.0417915	0.0181949	0.01044	0.724565	0.0839997	0.027523	0.0157313
Sample_b1925	PD	0.0234921	0.012182	0.0351906	0.041037	0.0184812	0.010541	0.724554	0.0916629	0.0273491	0.0155101
Sample_b1926	PD	0.0232493	0.0121142	0.0354897	0.0410365	0.0182108	0.0106335	0.72455	0.0926838	0.0269105	0.0151214
Sample_b1927	PD	0.02195	0.0121333	0.0423871	0.0460001	0.0188695	0.0101131	0.724545	0.0829408	0.0249212	0.0161396
Sample_b1928	PD	0.0233535	0.0125474	0.0370806	0.0410502	0.017354	0.0106937	0.724518	0.0919526	0.0264469	0.0150025
Sample_b1929	Control	0.0213679	0.0112282	0.0393308	0.0408886	0.0197795	0.00963054	0.724518	0.0925664	0.0247732	0.0159173
Sample_b1930	Control	0.0239136	0.0125979	0.0390602	0.0435554	0.0187008	0.0104571	0.724517	0.0826037	0.0284661	0.0161287
Sample_b1931	PD	0.0231001	0.0129066	0.0445243	0.0442422	0.0183226	0.0102574	0.724513	0.0781476	0.0277642	0.016222
Sample_b1932	PD	0.0220887	0.0125024	0.0382485	0.0417286	0.0186531	0.0106381	0.724495	0.0903591	0.0257985	0.0154881
Sample_b1933	PD	0.0237299	0.0120478	0.0356641	0.0418116	0.0193675	0.0103566	0.724468	0.0895604	0.0272654	0.0157289
Sample_b1934	PD	0.0232147	0.0125912	0.0389779	0.0430117	0.019911	0.0101122	0.724454	0.0825559	0.0290808	0.0160908
Sample_b1935	PD	0.0246383	0.012615	0.0346057	0.0403947	0.0173314	0.0107925	0.724454	0.0908547	0.0298971	0.0144169
Sample_b1936	PD	0.0237079	0.0120475	0.0366834	0.0416085	0.0183002	0.0101759	0.724433	0.0913211	0.0268097	0.0149132
Sample_b1937	PD	0.0234805	0.0125683	0.0405831	0.0390451	0.019335	0.00989679	0.724411	0.0894069	0.0248657	0.0164073
Sample_b1938	PD	0.0239308	0.0127598	0.0413117	0.0438121	0.017775	0.0103926	0.724389	0.0814198	0.0279913	0.0162175
Sample_b1939	PD	0.0226263	0.0126676	0.0463213	0.0433837	0.0176809	0.00989701	0.724385	0.0791472	0.0281823	0.0157083
Sample_b1940	PD	0.0235025	0.0125204	0.0377494	0.0418002	0.0178135	0.0105463	0.724375	0.0883927	0.0273222	0.0159774
Sample_b1941	Control	0.0217345	0.0118107	0.0363262	0.0425806	0.0180825	0.0107	0.724373	0.0942556	0.0245594	0.0155774
Sample_b1942	Control	0.0219296	0.0119662	0.0407611	0.0401039	0.0203258	0.00993757	0.724347	0.0891866	0.0251728	0.0162698
Sample_b1943	PD	0.0247575	0.0134047	0.03662	0.0408035	0.0173991	0.010905	0.724343	0.0868574	0.029618	0.0152919
Sample_b1944	Control	0.0234804	0.0124381	0.03749	0.0395954	0.01746	0.0103313	0.724332	0.0924556	0.026979	0.0154382
Sample_b1945	Control	0.022215	0.0127303	0.0476468	0.0426936	0.0187001	0.00981644	0.724328	0.0782801	0.0272855	0.016304
Sample_b1946	PD	0.0238373	0.0131637	0.0417574	0.0442611	0.018799	0.0104649	0.724326	0.0796327	0.0275489	0.0162087
Sample_b1947	Control	0.0234353	0.0126139	0.0410387	0.0412432	0.0184066	0.0101865	0.724324	0.0837524	0.028674	0.0163254
Sample_b1948	PD	0.0229206	0.0129177	0.0427893	0.0416061	0.0204293	0.0101105	0.724308	0.0817698	0.0263185	0.0168305
Sample_b1949	PD	0.0216801	0.0118848	0.034735	0.0408988	0.0180345	0.0107568	0.724304	0.0975871	0.024837	0.0152814
Sample_b1950	Control	0.0230313	0.0133058	0.0485501	0.0451529	0.0183684	0.0102858	0.7243	0.0721803	0.0281456	0.0166797
Sample_b1951	PD	0.0230082	0.0121863	0.0375912	0.043699	0.0181649	0.0104308	0.724286	0.0888985	0.0264885	0.0152468
Sample_b1952	PD	0.0225868	0.0125451	0.0443823	0.0446906	0.0185294	0.0101836	0.724285	0.0800002	0.0268133	0.015984
Sample_b1953	PD	0.0237747	0.0126304	0.0392068	0.042102	0.0209627	0.0101601	0.724276	0.0824964	0.027979	0.0164123
Sample_b1954	PD	0.0228507	0.0125858	0.0389568	0.0427827	0.0191265	0.0106488	0.724262	0.0872869	0.0256367	0.0158631
Sample_b1955	PD	0.0227015	0.0119366	0.0417208	0.0386924	0.0207116	0.00969508	0.724261	0.0879028	0.0257275	0.0166508
Sample_b1956	PD	0.0219801	0.0126651	0.0453435	0.0427814	0.0180182	0.010015	0.724228	0.0822981	0.026373	0.0162974
Sample_b1957	Control	0.02277	0.0129997	0.0460897	0.0434569	0.0200168	0.0100901	0.724218	0.0767526	0.0268686	0.0167379
Sample_b1958	Control	0.0228319	0.0125103	0.0414225	0.0423886	0.0199151	0.0103155	0.724214	0.0837312	0.0259103	0.0167603
Sample_b1959	Control	0.0231069	0.0120776	0.0406832	0.0428407	0.01806	0.0102483	0.72421	0.0863329	0.0268126	0.0156278
Sample_b1960	PD	0.0240038	0.0132084	0.0422896	0.0414209	0.0194278	0.0102119	0.724174	0.079898	0.0295696	0.0157963
Sample_b1961	PD	0.0245241	0.0124888	0.033701	0.0420471	0.0182981	0.0108647	0.724169	0.0904399	0.0280999	0.0153676
Sample_b1962	PD	0.0219643	0.0115199	0.0383656	0.0387016	0.0190153	0.00959036	0.724166	0.0959904	0.0262278	0.0144582
Sample_b1963	Control	0.022472	0.0122966	0.0375282	0.0413809	0.0200465	0.0104352	0.72416	0.0900546	0.0252143	0.0164113
Sample_b1964	Control	0.0243043	0.0128556	0.0411374	0.0436159	0.0194622	0.0102899	0.724156	0.0786147	0.0296134	0.0159506
Sample_b1965	PD	0.0220973	0.0124167	0.0428013	0.0421692	0.0198327	0.0101918	0.724153	0.0843984	0.025149	0.0167903
Sample_b1966	PD	0.0219508	0.0115396	0.0396616	0.0398165	0.0192166	0.00947145	0.724152	0.0928818	0.0244279	0.0168816
Sample_b1967	PD	0.0241706	0.012454	0.0359284	0.0415069	0.0188814	0.0107138	0.724143	0.0883426	0.0269218	0.0169374
Sample_b1968	PD	0.0225074	0.0120917	0.0452892	0.0459703	0.0171392	0.00970236	0.724139	0.0808413	0.0258736	0.0164461
Sample_b1969	PD	0.0228363	0.0133322	0.048794	0.0437608	0.0191409	0.00999652	0.724138	0.0727195	0.027917	0.0173645
Sample_b1970	PD	0.0248528	0.0123823	0.0385646	0.0418826	0.0190953	0.01017	0.724114	0.0839878	0.029486	0.0154644
Sample_b1971	Control	0.022669	0.0118601	0.0396237	0.0436949	0.0184154	0.0100693	0.724109	0.0874653	0.02652	0.0155731
Sample_b1972	PD	0.0228423	0.0123683	0.0423942	0.0415364	0.0196179	0.00991369	0.724096	0.0846825	0.0267456	0.0158029
Sample_b1973	Control	0.0225984	0.0123474	0.042976	0.0425769	0.0179259	0.010171	0.724091	0.085032	0.0265119	0.0157692
Sample_b1974	PD	0.0234244	0.012556	0.0426502	0.0431007	0.0184838	0.0101344	0.72409	0.0821254	0.0270004	0.0164354
Sample_b1975	Control	0.0222265	0.012148	0.040536	0.0429627	0.018867	0.010116	0.724088	0.0853024	0.0279392	0.0158144
Sample_b1976	PD	0.0222196	0.0120137	0.0385547	0.0409856	0.0182062	0.0101878	0.724083	0.092067	0.0258036	0.0158793
Sample_b1977	Control	0.0226121	0.0127068	0.0393095	0.0396072	0.0182926	0.0102922	0.724057	0.0908795	0.0269409	0.0153018
Sample_b1978	PD	0.0238827	0.0130939	0.0395142	0.0433135	0.0187042	0.0106914	0.724042	0.0826118	0.0281219	0.0160247
Sample_b1979	PD	0.0231169	0.012768	0.0397872	0.044084	0.0190847	0.0103423	0.724029	0.0835732	0.026866	0.0163483
Sample_b1980	PD	0.0230767	0.0121328	0.0357299	0.0425425	0.0182164	0.010602	0.724018	0.0920032	0.0259605	0.0157181
Sample_b1981	PD	0.0238518	0.0131722	0.041796	0.043506	0.0192169	0.0105739	0.723983	0.0797343	0.0279438	0.0162225
Sample_b1982	PD	0.022041	0.0124188	0.03509	0.0381401	0.0169508	0.0107174	0.72397	0.101414	0.0247146	0.0145436
Sample_b1983	Control	0.0231557	0.0124938	0.0397607	0.0411857	0.018569	0.0103098	0.723963	0.0871924	0.0279086	0.0154613
Sample_b1984	Control	0.0225265	0.0127424	0.0425757	0.0430444	0.0188005	0.0102342	0.723958	0.0829391	0.0268016	0.0163774
Sample_b1985	PD	0.0228004	0.0125881	0.0399953	0.0400108	0.0195977	0.0101874	0.72393	0.0887896	0.0254297	0.0166715
Sample_b1986	PD	0.0240004	0.0123579	0.0377538	0.0422869	0.0182972	0.0104745	0.723918	0.0873723	0.0283222	0.0152172
Sample_b1987	Control	0.0237359	0.0116772	0.0335714	0.0421199	0.0186485	0.0105329	0.72391	0.0928635	0.027101	0.0158393
Sample_b1988	PD	0.0237861	0.0125161	0.036632	0.041132	0.0179331	0.0106256	0.723876	0.0903059	0.0274882	0.0157051
Sample_b1989	PD	0.0232065	0.0132277	0.0425785	0.0452894	0.0179171	0.0107664	0.72387	0.079092	0.028001	0.016052
Sample_b1990	Control	0.0234892	0.0126054	0.03761	0.042163	0.0177224	0.0106809	0.723867	0.0882989	0.0275212	0.0160421
Sample_b1991	PD	0.0225766	0.0122366	0.0474808	0.0435405	0.0205051	0.0094482	0.723862	0.0745163	0.0296831	0.0161506
Sample_b1992	PD	0.0228586	0.012174	0.0365973	0.041712	0.0177999	0.0103902	0.72386	0.0931802	0.0264738	0.0149536
Sample_b1993	PD	0.0237032	0.0127041	0.0409235	0.0416287	0.0185794	0.0102101	0.723835	0.0833224	0.0293825	0.0157107
Sample_b1994	PD	0.0215398	0.0120791	0.0386685	0.0406333	0.0186961	0.010384	0.723834	0.0947413	0.023504	0.0159196
Sample_b1995	Control	0.0221415	0.0120967	0.036978	0.0403749	0.0182986	0.0104527	0.723823	0.0953992	0.0249664	0.0154689
Sample_b1996	PD	0.0226298	0.0117501	0.0339434	0.0407671	0.0170732	0.0106153	0.723811	0.0981815	0.0253283	0.0159002
Sample_b1997	PD	0.0227692	0.012255	0.0351981	0.0381362	0.0171762	0.0104562	0.72381	0.0989751	0.0266107	0.0146132
Sample_b1998	PD	0.0244357	0.0121543	0.0447239	0.0402059	0.0185032	0.00947993	0.723795	0.079704	0.0320061	0.0149913
[truncated: 18,778 more rows]

## Sheet: Supplementary Table 7c
Supplementary Table 7c: Admixture analysis for LRRK2 p.A419V carriers in EAS population
IID	PHENOTYPE	p.A419V carrier	AAC	AFR	AJ	AMR	CAS	EAS	EUR	FIN	MDE	SAS
Sample_c1	PD	HET	0.00287796	0.0070621	0.00334119	0.0164343	0.0112006	0.940665	0.00092973	0.00145928	0.00268569	0.0133437
Sample_c2	PD	HET	0.00270549	0.00713372	0.00281955	0.0167264	0.0105365	0.940492	0.00090407	0.00131675	0.0023938	0.0149719
Sample_c3	Control	HET	0.00298	0.00730353	0.00307576	0.0163432	0.0102712	0.940217	0.00106466	0.00163338	0.00312487	0.0139865
Sample_c4	PD	HET	0.00289436	0.00780124	0.00313718	0.0171334	0.0106981	0.938551	0.00093623	0.00143794	0.00309107	0.0143192
Sample_c5	Control	HET	0.00316346	0.00735501	0.00322007	0.015327	0.0135728	0.937296	0.00102981	0.00167477	0.00288444	0.0144766
Sample_c6	PD	HET	0.00334505	0.00771895	0.00337937	0.0167054	0.0116093	0.93524	0.00112127	0.00182831	0.00304486	0.0160074
Sample_c7	Control	HET	0.00296022	0.00868143	0.00354418	0.016555	0.010532	0.934455	0.00092755	0.00157924	0.00265982	0.0181051
Sample_c8	PD	HET	0.00385675	0.00780248	0.00342755	0.0180437	0.0122583	0.933531	0.00116513	0.00187234	0.00318452	0.0148587
Sample_c9	PD	HET	0.00359342	0.00740893	0.00367169	0.0180015	0.0119071	0.933138	0.00124903	0.00202584	0.00343213	0.0155719
Sample_c10	PD	HET	0.00335034	0.00898214	0.003573	0.0160424	0.0129742	0.932781	0.00113992	0.00174205	0.0029594	0.0164558
Sample_c11	PD	HET	0.00316951	0.0103876	0.00353475	0.0181862	0.0116519	0.932373	0.00107152	0.00151077	0.00302894	0.0150855
Sample_c12	PD	HET	0.00330602	0.0081628	0.00379637	0.0170332	0.0148615	0.932069	0.00117174	0.00182434	0.0032813	0.0144934
Sample_c13	Control	HET	0.00335312	0.00926861	0.00352588	0.0186757	0.0118533	0.931746	0.00116344	0.00171867	0.00307164	0.0156236
Sample_c14	PD	HET	0.00398694	0.00746964	0.00367809	0.0186117	0.0125043	0.931252	0.00128392	0.00209268	0.0031998	0.0159206
Sample_c15	PD	HET	0.0032479	0.00766772	0.00360242	0.0204886	0.0132596	0.931135	0.00104767	0.00182035	0.00313484	0.0145957
Sample_c16	PD	HET	0.0037499	0.00866309	0.00364641	0.016014	0.0117837	0.930804	0.00116053	0.00172375	0.00283834	0.0196158
Sample_c17	PD	HET	0.00282041	0.00817727	0.00360137	0.0227395	0.0150498	0.930605	0.00102418	0.00155375	0.00318787	0.0112408
Sample_c18	PD	HET	0.00322936	0.00789578	0.00371941	0.0207597	0.013734	0.930351	0.00120733	0.00191733	0.00310342	0.0140828
Sample_c19	PD	HET	0.00332913	0.00834102	0.00385282	0.021262	0.0149944	0.930157	0.00110684	0.00178844	0.00338773	0.0117803
Sample_c20	PD	HET	0.00391574	0.00896091	0.00368555	0.0154494	0.013075	0.929657	0.00140403	0.0020484	0.00333614	0.0184685
Sample_c21	PD	HET	0.00389349	0.00900072	0.00393184	0.0179302	0.0135587	0.928666	0.00135774	0.00207586	0.0036351	0.0159507
Sample_c22	PD	HET	0.00311234	0.00814632	0.0036177	0.0203303	0.0141905	0.928636	0.00114199	0.0018624	0.00306876	0.0158935
Sample_c23	PD	HET	0.0033653	0.00804156	0.00385144	0.0214809	0.0119028	0.928627	0.00112972	0.00189367	0.00322752	0.0164806
Sample_c24	PD	HET	0.00349259	0.00848203	0.00348916	0.0189606	0.0153077	0.928351	0.00120603	0.00187159	0.00342733	0.0154119
Sample_c25	PD	HET	0.00291007	0.00722251	0.00331717	0.024909	0.0127892	0.927874	0.00093147	0.00168632	0.00297401	0.0153868
Sample_c26	PD	HET	0.00301586	0.00617411	0.00344648	0.0253443	0.0155638	0.927734	0.00105287	0.00214679	0.002909	0.0126128
Sample_c27	PD	HET	0.00367924	0.00769574	0.00356774	0.0203733	0.0157745	0.927391	0.00110701	0.00210477	0.00354213	0.0147644
Sample_c28	PD	HET	0.00344506	0.00981529	0.00395763	0.0198155	0.0149449	0.92594	0.0011948	0.00196597	0.00328599	0.0156349
Sample_c29	PD	HET	0.00353899	0.00799041	0.003391	0.0226216	0.0157135	0.925724	0.00114896	0.00203205	0.00316342	0.014676
Sample_c30	PD	HET	0.00366982	0.00841301	0.00391351	0.0235179	0.015901	0.924349	0.0011504	0.00202434	0.00331001	0.0137508
Sample_c31	PD	HET	0.00335851	0.00884164	0.00379802	0.0229724	0.0149803	0.924323	0.00114256	0.00217125	0.00317882	0.0152332
Sample_c32	PD	HET	0.00330538	0.00772295	0.00368208	0.0227451	0.0189527	0.923466	0.00114411	0.00205876	0.00309616	0.0138271
Sample_c33	PD	HET	0.00344236	0.00772312	0.0035243	0.0248333	0.015263	0.922924	0.0010591	0.00206073	0.00293776	0.0162327
Sample_c34	PD	HET	0.00280608	0.00953219	0.00428994	0.0236481	0.0121814	0.922476	0.00101018	0.00186088	0.00378981	0.0184057
Sample_c35	PD	HET	0.00380433	0.00844287	0.00388246	0.0222709	0.0140655	0.922354	0.0012754	0.00229484	0.00361921	0.01799
Sample_c36	PD	HET	0.00303744	0.00835528	0.00400208	0.0259111	0.0158962	0.92227	0.00098922	0.00193017	0.00320914	0.0143996
Sample_c37	PD	HET	0.00326813	0.00776989	0.0043878	0.0250072	0.0180732	0.920209	0.00110396	0.00202242	0.00373783	0.0144203
Sample_c38	PD	HET	0.00349128	0.0080519	0.00405107	0.0255172	0.0185649	0.919712	0.00121118	0.0021773	0.00373202	0.0134914
Sample_c39	PD	HET	0.00383508	0.0082335	0.00409199	0.023316	0.0188473	0.919602	0.00137751	0.00232307	0.00346965	0.0149038
Sample_c40	PD	HET	0.00365289	0.00858443	0.00383569	0.0249264	0.0186509	0.918823	0.0011887	0.00216734	0.00356569	0.0146045
Sample_c41	PD	HET	0.00380565	0.00845736	0.00421776	0.0234755	0.0177076	0.918604	0.00135338	0.00235615	0.00369444	0.0163277
Sample_c42	PD	HET	0.00401439	0.00886513	0.00410613	0.0262465	0.0143933	0.917979	0.0012341	0.00195814	0.00381807	0.0173853
Sample_c43	PD	HET	0.00385793	0.00783987	0.00401762	0.0277068	0.0175778	0.917767	0.0013907	0.00242469	0.00359735	0.0138207
Sample_c44	Control	HET	0.00365064	0.0081606	0.00375039	0.0244255	0.0167576	0.91768	0.00122176	0.00223348	0.00341259	0.0187073
Sample_c45	PD	HET	0.00362444	0.00783179	0.00418583	0.0268555	0.0161718	0.917526	0.00124809	0.00242602	0.0034812	0.0166489
Sample_c46	PD	HET	0.00372756	0.00876821	0.00386811	0.0250247	0.0159781	0.917092	0.00124022	0.0022269	0.00369956	0.0183747
Sample_c47	PD	HET	0.00347874	0.0109998	0.003921	0.0182877	0.0140852	0.917075	0.00129742	0.00195861	0.00326421	0.0256324
Sample_c48	PD	HET	0.00330317	0.00923741	0.00389365	0.0244824	0.0176713	0.916838	0.00119056	0.00212452	0.00292119	0.0183375
Sample_c49	Control	HET	0.00384046	0.00848218	0.00385452	0.0258107	0.0190244	0.916693	0.00106575	0.00200209	0.00305529	0.0161715
Sample_c50	PD	HOM	0.00364349	0.00860182	0.0044077	0.0271678	0.0165241	0.916488	0.00132167	0.0024287	0.00358283	0.0158343
Sample_c51	PD	HET	0.0040571	0.00914876	0.00409623	0.0264635	0.0174099	0.916121	0.00146395	0.00246979	0.00356092	0.0152092
Sample_c52	PD	HET	0.00336735	0.00820325	0.00374114	0.0268363	0.0200534	0.916059	0.00108352	0.00217708	0.00334201	0.0151368
Sample_c53	PD	HET	0.00376803	0.00827033	0.00431427	0.0272729	0.0174416	0.916045	0.00136808	0.0024946	0.00342777	0.0155971
Sample_c54	PD	HET	0.00396927	0.00827654	0.00402745	0.0292762	0.0129843	0.915795	0.00135647	0.00224114	0.00329606	0.0187771
Sample_c55	Control	HET	0.00372774	0.00819399	0.00393986	0.0268496	0.0160892	0.914556	0.00119942	0.00218093	0.00344432	0.0198193
Sample_c56	PD	HET	0.0044102	0.00653103	0.00413527	0.027099	0.0189945	0.914165	0.00119862	0.00250261	0.00358453	0.0173789
Sample_c57	PD	HET	0.00368933	0.00826047	0.00376625	0.0287316	0.017885	0.914141	0.00123794	0.0024588	0.00366988	0.0161597
Sample_c58	PD	HET	0.00385848	0.00782373	0.00371599	0.0293649	0.0183364	0.914018	0.00121586	0.00221183	0.00359038	0.0158643
Sample_c59	PD	HET	0.00362741	0.00853244	0.00401597	0.0283705	0.0144229	0.913293	0.00109889	0.00210501	0.00314566	0.0213886
Sample_c60	Control	HOM	0.00359388	0.00960557	0.00471374	0.0256024	0.0188197	0.913047	0.00123584	0.00244779	0.00405961	0.0168749
Sample_c61	PD	HET	0.00379808	0.00981177	0.0042832	0.0269786	0.0149021	0.912854	0.00154229	0.00249569	0.0043873	0.0189465
Sample_c62	Control	HET	0.00310624	0.00955031	0.00449472	0.0280035	0.0162223	0.912703	0.00120251	0.00226956	0.00351389	0.0189344
Sample_c63	PD	HET	0.00324404	0.0083392	0.00352567	0.0322567	0.0189143	0.911339	0.00118531	0.00209511	0.00334218	0.0157586
Sample_c64	PD	HET	0.00371012	0.00752191	0.00410288	0.0307984	0.0161543	0.910857	0.00118248	0.00241028	0.00344021	0.0198227
Sample_c65	PD	HET	0.00339657	0.00878504	0.00426851	0.0301987	0.0182174	0.910823	0.00137197	0.00253356	0.00338328	0.0170223
Sample_c66	PD	HET	0.00424182	0.0111045	0.00478031	0.0288287	0.0147539	0.910716	0.0014072	0.00220428	0.00414376	0.0178199
Sample_c67	Control	HET	0.00424685	0.00878744	0.00407316	0.0278084	0.0190477	0.910523	0.00126904	0.00261997	0.00314783	0.0184763
Sample_c68	Control	HET	0.00466348	0.0113423	0.00413498	0.027556	0.015725	0.909312	0.00132454	0.00215912	0.00327804	0.0205043
Sample_c69	PD	HET	0.00383715	0.00871471	0.00426066	0.0308552	0.0198549	0.90832	0.00133625	0.00271111	0.00341272	0.0166971
Sample_c70	PD	HET	0.00424902	0.00949	0.00527507	0.0277861	0.0158111	0.90825	0.0014161	0.002508	0.00404617	0.0211683
Sample_c71	PD	HET	0.00370568	0.00857701	0.00491214	0.0267459	0.0213057	0.907869	0.00107682	0.00267016	0.00344451	0.0196929
Sample_c72	PD	HET	0.00394838	0.00854771	0.00453912	0.0281502	0.0178813	0.907784	0.00130234	0.00257047	0.00353538	0.0217409
Sample_c73	PD	HET	0.0041012	0.00852714	0.00404532	0.0302702	0.0205226	0.907752	0.00134995	0.0023221	0.00362159	0.0174882
Sample_c74	PD	HET	0.0040831	0.00993186	0.00468779	0.0325053	0.01657	0.906498	0.00139919	0.00235854	0.00329908	0.0186669
Sample_c75	PD	HET	0.00413861	0.0102812	0.00441889	0.0302736	0.0186933	0.90612	0.00141448	0.00252552	0.00403921	0.0180951
Sample_c76	PD	HET	0.0030994	0.00957752	0.00436731	0.0346484	0.0173667	0.906064	0.0010935	0.00243872	0.00350042	0.0178444
Sample_c77	PD	HET	0.00352243	0.00786279	0.00509215	0.0348792	0.0165847	0.906056	0.00108229	0.00262046	0.00356466	0.018735
Sample_c78	PD	HET	0.00377019	0.00976549	0.00508259	0.0328321	0.0177625	0.904831	0.0013413	0.00277614	0.00411606	0.0177227
Sample_c79	PD	HET	0.00393671	0.00883315	0.00422342	0.0362212	0.018197	0.903021	0.00118826	0.00237178	0.00331495	0.0186928
Sample_c80	PD	HET	0.00440067	0.0103118	0.00471394	0.0309181	0.0166511	0.902938	0.00141941	0.00256907	0.00356104	0.0225171
Sample_c81	PD	HET	0.00453552	0.00961483	0.00592868	0.0328782	0.0172835	0.902772	0.00138978	0.00276938	0.00386907	0.0189592
Sample_c82	PD	HET	0.00443358	0.0102098	0.00416864	0.0344308	0.0160138	0.901469	0.00146134	0.00244162	0.00322605	0.0221455
Sample_c83	Control	HET	0.00376366	0.011445	0.00462594	0.0339239	0.0155336	0.900511	0.0012435	0.00233721	0.00387916	0.0227369
Sample_c84	Control	HET	0.0041626	0.0102124	0.00456895	0.0337587	0.0152301	0.900165	0.00145	0.00269602	0.00376129	0.0239951
Sample_c85	PD	HET	0.00474889	0.00920239	0.00449629	0.0312128	0.0207021	0.899757	0.00160233	0.00295139	0.00391548	0.0214116
Sample_c86	PD	HET	0.0046605	0.0117585	0.00474819	0.0357155	0.016574	0.897285	0.00144112	0.00267205	0.00369497	0.0214498
Sample_c87	PD	HET	0.00457151	0.010889	0.00490436	0.0352524	0.0208488	0.896012	0.00171155	0.00317124	0.00418622	0.0184526
Sample_c88	PD	HET	0.00366825	0.00958854	0.00501271	0.0412921	0.0190403	0.894237	0.00122116	0.00265073	0.00407153	0.0192177
Sample_c89	PD	HET	0.00500364	0.0104501	0.00524975	0.0365137	0.0198272	0.893412	0.00171191	0.00333308	0.00380674	0.0206921
Sample_c90	Control	HET	0.0043889	0.010418	0.00472142	0.0365285	0.0197469	0.893307	0.00153621	0.00293865	0.00366966	0.0227447
Sample_c91	PD	HET	0.00484378	0.0102477	0.00504028	0.0354743	0.0227652	0.892435	0.00155732	0.00313633	0.0038228	0.0206775
Sample_c92	PD	HET	0.00456771	0.010168	0.0069511	0.0357766	0.021293	0.892032	0.00150147	0.00298256	0.00483872	0.0198889
Sample_c93	PD	HET	0.00495209	0.011356	0.00528083	0.0378175	0.0207479	0.889774	0.00166215	0.00301547	0.00427836	0.0211154
Sample_c94	PD	HET	0.00859328	0.0177193	0.00914655	0.0368175	0.0256525	0.820904	0.00302253	0.00524531	0.00815686	0.0647419
Sample_c95	Control	HET	0.00872903	0.0227987	0.00796912	0.0379527	0.0287806	0.806266	0.00348022	0.00491582	0.00780105	0.0713067
Sample_c96	PD	HET	0.0126799	0.0187462	0.0124012	0.0882237	0.0792618	0.71902	0.00394116	0.00976172	0.0105416	0.0454227
Average			0.0039008	0.00913605	0.00428173	0.026775	0.0169606	0.913031	0.00131138	0.00236433	0.00361635	0.0186232
SD			0.00126001	0.00226366	0.00123007	0.00899174	0.00720974	0.0278961	0.000433506	0.000956236	0.00104456	0.008292
			0.00369751	0.00858072	0.00402254	0.026355	0.0161218	0.916766	0.00121851	0.00220806	0.00343617	0.0169486

[truncated: 4 more sheets: Supplementary Table 7d, Supplementary Table 8, Supplementary Table 9, Supplementary Table 10]
